# Supplementary material for: 5-Hy­droxy-7-phenyl-5-(prop-2-yn-1-yl)-5,6-dihydro-1-benzofuran-2(4H)-one monohydrate
Source: Acta Crystallogr Sect E Struct Rep Online. 2010 Oct 20;66(Pt 11):o2834. doi: 10.1107/S1600536810028400 (PMC3009225; doi:10.1107/S1600536810028400)
Supplement: Supplementary file 1 [file e-66-o2834-sup1.cif]

##############################################################################
###                                                                        ###
###        Electronic paper (Acta Crystallographica Section E)             ###
###                                                                        ###
##############################################################################
#                                                                            #
# This CIF contains the data in a paper accepted for publication in Acta     #
# Crystallographica Section E. It conforms to the requirements of Notes      #
# for Authors for Section E, and has been peer reviewed under the auspices   #
# of the IUCr Commission on Journals.                                        #
#                                                                            #
# Full details of the Crystallographic Information File format               #
# are given in the paper "The Crystallographic Information File (CIF):       #
# a New Standard Archive File for Crystallography" by S. R. Hall, F. H.      #
# Allen and I. D. Brown [Acta Cryst. (1991), A47, 655-685].                  #
#                                                                            #
# The current version of the core CIF dictionary is obtainable from          #
# ftp://ftp.iucr.org/pub/cif_core.dic. The current version number is 2.4.    #
#                                                                            #
# Software is freely available for graphical display of the structure(s) in  #
# this CIF.  For information consult the CIF home page http://www.iucr.org/  #
# cif/home.html                                                              #
#                                                                            #
# This file may be used for bona fide research purposes within the           #
# scientific community so long as proper attribution is given to the journal # 
# article from which it was obtained.                                        #
#                                                                            #
##############################################################################
                                             
data_global
_audit_creation_method     'from SHELXL97 CIF and IUCr SHELXL97-template'
_journal_date_recd_electronic     2010-06-20
_journal_date_accepted     2010-07-15
_journal_name_full     'Acta Crystallographica, Section E'
_journal_year     2010
_journal_volume     66
_journal_issue     11
_journal_page_first     o2834
_journal_page_last     o2834
_journal_paper_category     QO
_journal_coeditor_code     ZQ2046
_publ_contact_author_name     'Santiago Gar\'ia-Granda'
_publ_contact_author_address
;
Departamento de Qu\'imica F\'isica y Anal\'itica
Facultad de Qu\'imica
Universidad de Oviedo
C/ Juli\'an Claver\'ia, 8
33006 Oviedo
Spain
;
_publ_contact_author_email     'sgg@uniovi.es'
_publ_contact_author_fax     '+34 985 103125'
_publ_contact_author_phone     '+34 985 104061'
_publ_section_title
;
5-Hydroxy-7-phenyl-5-(prop-2-yn-1-yl)-5,6-dihydro-1-benzofuran-2(4<i>H</i>)-one
monohydrate
;
loop_
    _publ_author_name
    _publ_author_address
    'Laura Torre-Fern\'andez'
;
Departamento de Qu\'imica F\'isica y Anal\'itica
Facultad de Qu\'imica
Universidad de Oviedo
C/ Juli\'an Claver\'ia, 8
33006 Oviedo
Spain
;
    'Marcos G. Suero'
;
Departamento de Qu\'imica Org\'anica e Inorg\'anica
Facultad de Qu\'imica
Universidad de Oviedo
C/ Juli\'an Claver\'ia, 8
33006 Oviedo
Spain
;
    'Santiago Garc\'ia-Granda'
;
Departamento de Qu\'imica F\'isica y Anal\'itica
Facultad de Qu\'imica
Universidad de Oviedo
C/ Juli\'an Claver\'ia, 8
33006 Oviedo
Spain
;
data_I
_chemical_name_systematic
;
5-Hydroxy-7-phenyl-5-(prop-2-yn-1-yl)-5,6-dihydro-1-benzofuran-2(4<i>H</i>)-one
monohydrate
;
_chemical_name_common     ?
_chemical_formula_moiety     'C17 H14 O3, H2 O'
_chemical_formula_sum     'C17 H16 O4'
_chemical_formula_iupac     'C17 H14 O3, H2 O'
_chemical_formula_weight     284.30
_chemical_melting_point     ?
_symmetry_cell_setting     monoclinic
_symmetry_space_group_name_H-M     'P 21/c'
_symmetry_space_group_name_Hall     '-P 2ybc'
loop_
    _symmetry_equiv_pos_as_xyz
    'x, y, z'
    '-x, y+1/2, -z+1/2'
    '-x, -y, -z'
    'x, -y-1/2, z-1/2'
_cell_length_a     9.1585(2)
_cell_length_b     9.2160(3)
_cell_length_c     17.4628(5)
_cell_angle_alpha     90.00
_cell_angle_beta     91.145(2)
_cell_angle_gamma     90.00
_cell_volume     1473.65(7)
_cell_formula_units_Z     4
_cell_measurement_reflns_used     3327
_cell_measurement_theta_min     1.00
_cell_measurement_theta_max     27.49
_cell_measurement_temperature     293(2)
_exptl_crystal_description     prismatic
_exptl_crystal_colour     colourless
_exptl_crystal_size_max     0.20
_exptl_crystal_size_mid     0.20
_exptl_crystal_size_min     0.18
_exptl_crystal_density_diffrn     1.281
_exptl_crystal_density_meas     ?
_exptl_crystal_density_method     'not measured'
_exptl_crystal_F_000     600
_exptl_absorpt_coefficient_mu     0.091
_exptl_absorpt_correction_type     refdelf
_exptl_absorpt_process_details     '(XABS2; Parkin <i>et al.</i>, 1995)'
_exptl_absorpt_correction_T_min     0.982
_exptl_absorpt_correction_T_max     0.983
_diffrn_ambient_temperature     293(2)
_diffrn_radiation_type     MoK\a
_diffrn_radiation_wavelength     0.71073
_diffrn_radiation_source     'Enraf--Nonius FR590'
_diffrn_radiation_monochromator     'horizonally mounted graphite crystal'
_diffrn_measurement_device_type     'Nonius KappaCCD'
_diffrn_measurement_device     '95mm CCD camera on \k-goniostat'
_diffrn_measurement_method     'CCD rotation images, thick slices'
_diffrn_detector_area_resol_mean     9
_diffrn_reflns_number     5821
_diffrn_reflns_av_R_equivalents     0.0284
_diffrn_reflns_av_sigmaI/netI     0.0529
_diffrn_reflns_theta_min     2.22
_diffrn_reflns_theta_max     27.49
_diffrn_reflns_theta_full     25.00
_diffrn_measured_fraction_theta_max     0.997
_diffrn_measured_fraction_theta_full     0.998
_diffrn_reflns_limit_h_min     -11
_diffrn_reflns_limit_h_max     11
_diffrn_reflns_limit_k_min     -11
_diffrn_reflns_limit_k_max     11
_diffrn_reflns_limit_l_min     -22
_diffrn_reflns_limit_l_max     22
_diffrn_standards_number     ?
_diffrn_standards_interval_count     ?
_diffrn_standards_interval_time     ?
_diffrn_standards_decay_%     ?
_refine_special_details
;
Refinement of <i>F</i>^2^ against ALL reflections. The weighted <i>R</i>-factor
<i>wR</i> and goodness of fit <i>S</i> are based on <i>F</i>^2^, conventional
<i>R</i>-factors <i>R</i> are based on <i>F</i>, with <i>F</i> set to zero for
negative <i>F</i>^2^. The threshold expression of <i>F</i>^2^ >
\s(<i>F</i>^2^) is used only for calculating <i>R</i>-factors(gt) <i>etc</i>.
and is not relevant to the choice of reflections for refinement.
<i>R</i>-factors based on <i>F</i>^2^ are statistically about twice as large
as those based on <i>F</i>, and <i>R</i>- factors based on ALL data will be
even larger.
;
_reflns_number_total     3360
_reflns_number_gt     2251
_reflns_threshold_expression     I>2sigma(I)
_refine_ls_structure_factor_coef     Fsqd
_refine_ls_matrix_type     full
_refine_ls_R_factor_all     0.0968
_refine_ls_R_factor_gt     0.0526
_refine_ls_wR_factor_gt     0.1393
_refine_ls_wR_factor_ref     0.1905
_refine_ls_goodness_of_fit_ref     1.144
_refine_ls_restrained_S_all     1.143
_refine_ls_number_reflns     3360
_refine_ls_number_parameters     195
_refine_ls_number_restraints     3
_refine_ls_hydrogen_treatment     constr
_refine_ls_weighting_scheme     calc
_refine_ls_weighting_details
                      'w=1/[\s^2^(Fo^2^)+(0.1074P)^2^] where P=(Fo^2^+2Fc^2^)/3'
_atom_sites_solution_hydrogens     geom
_atom_sites_solution_primary     direct
_atom_sites_solution_secondary     difmap
_refine_ls_shift/su_max     0.000
_refine_ls_shift/su_mean     0.000
_refine_diff_density_max     0.504
_refine_diff_density_min     -0.690
_refine_ls_extinction_method     none
_refine_ls_extinction_coef     ?
loop_
    _atom_type_symbol
    _atom_type_description
    _atom_type_scat_dispersion_real
    _atom_type_scat_dispersion_imag
    _atom_type_scat_source
    'C' 'C' 0.0033 0.0016
                         'International Tables Vol C Tables 4.2.6.8 and 6.1.1.4'
    'H' 'H' 0.0000 0.0000
                         'International Tables Vol C Tables 4.2.6.8 and 6.1.1.4'
    'O' 'O' 0.0106 0.0060
                         'International Tables Vol C Tables 4.2.6.8 and 6.1.1.4'
_computing_data_collection     'COLLECT (Nonius, 2000)'
_computing_cell_refinement     'SCALEPACK (Otwinowski & Minor, 1997)'
_computing_data_reduction
;
DENZO and SCALEPACK (Otwinowski & Minor, 1997)
;
_computing_structure_solution     'SIR2004 (Burla <i>et al.</i>, 2005)'
_computing_structure_refinement     'SHELXL97 (Sheldrick, 2008)'
_computing_molecular_graphics     'ORTEP-3 for Windows (Farrugia, 1997)'
_computing_publication_material     'WinGX (Farrugia, 1999)'
loop_
    _atom_site_type_symbol
    _atom_site_label
    _atom_site_fract_x
    _atom_site_fract_y
    _atom_site_fract_z
    _atom_site_U_iso_or_equiv
    _atom_site_adp_type
    _atom_site_calc_flag
    _atom_site_refinement_flags
    _atom_site_occupancy
    _atom_site_disorder_assembly
    _atom_site_disorder_group
    O O10 0.09705(15) -0.35189(15) 0.55947(8) 0.0309(4) Uani d . 1 . .
    H H10 0.0938 -0.3890 0.5168 0.046 Uiso calc R 1 . .
    O O21 0.07886(17) -0.41878(17) 0.40700(9) 0.0371(4) Uani d GD 1 . .
    H H21A 0.0106 -0.5029 0.4127 0.108(13) Uiso d GD 1 . .
    H H21B 0.0326 -0.3487 0.3699 0.080(10) Uiso d GD 1 . .
    O O1 0.15674(17) 0.09639(15) 0.59615(7) 0.0299(4) Uani d . 1 . .
    O O14 0.0447(2) 0.21621(17) 0.69040(8) 0.0424(5) Uani d . 1 . .
    C C16 0.2016(2) 0.0987(2) 0.42937(12) 0.0332(5) Uani d . 1 . .
    H H16 0.1281 0.1288 0.4617 0.040 Uiso calc R 1 . .
    C C5 0.2133(2) -0.0433(2) 0.58766(11) 0.0257(5) Uani d . 1 . .
    C C9 0.2434(2) -0.2746(2) 0.66557(11) 0.0283(5) Uani d . 1 . .
    H H9A 0.1778 -0.3283 0.6981 0.034 Uiso calc R 1 . .
    H H9B 0.3403 -0.2774 0.6889 0.034 Uiso calc R 1 . .
    C C11 0.3067(2) -0.4999(2) 0.58931(12) 0.0334(5) Uani d . 1 . .
    H H11A 0.2479 -0.5566 0.6239 0.040 Uiso calc R 1 . .
    H H11B 0.2965 -0.5428 0.5388 0.040 Uiso calc R 1 . .
    C C8 0.2462(2) -0.3443(2) 0.58623(11) 0.0267(5) Uani d . 1 . .
    C C2 0.1017(3) 0.1045(2) 0.66926(11) 0.0319(5) Uani d . 1 . .
    C C12 0.4598(3) -0.5102(2) 0.61430(12) 0.0327(5) Uani d . 1 . .
    C C4 0.1930(2) -0.1211(2) 0.65843(10) 0.0260(5) Uani d . 1 . .
    C C6 0.2752(2) -0.0953(2) 0.52416(11) 0.0244(5) Uani d . 1 . .
    C C17 0.2193(3) 0.1677(3) 0.35963(12) 0.0408(6) Uani d . 1 . .
    H H17 0.1571 0.2432 0.3454 0.049 Uiso calc R 1 . .
    C C7 0.3324(2) -0.2498(2) 0.53073(11) 0.0281(5) Uani d . 1 . .
    H H7A 0.4338 -0.2469 0.5478 0.034 Uiso calc R 1 . .
    H H7B 0.3288 -0.2945 0.4804 0.034 Uiso calc R 1 . .
    C C15 0.2936(2) -0.0165(2) 0.45162(11) 0.0264(5) Uani d . 1 . .
    C C20 0.4029(2) -0.0591(2) 0.40115(11) 0.0325(5) Uani d . 1 . .
    H H20 0.4645 -0.1357 0.4143 0.039 Uiso calc R 1 . .
    C C3 0.1265(2) -0.0318(2) 0.70729(11) 0.0308(5) Uani d . 1 . .
    H H3 0.1009 -0.0542 0.7572 0.037 Uiso calc R 1 . .
    C C19 0.4203(3) 0.0118(3) 0.33181(13) 0.0391(6) Uani d . 1 . .
    H H19 0.4938 -0.0171 0.2991 0.047 Uiso calc R 1 . .
    C C18 0.3288(3) 0.1249(3) 0.31113(12) 0.0412(6) Uani d . 1 . .
    H H18 0.3409 0.1723 0.2647 0.049 Uiso calc R 1 . .
    C C13 0.5838(3) -0.5168(3) 0.63321(14) 0.0429(6) Uani d . 1 . .
    H H13 0.6818 -0.5221 0.6481 0.051 Uiso calc R 1 . .
loop_
    _atom_site_aniso_label
    _atom_site_aniso_U_11
    _atom_site_aniso_U_22
    _atom_site_aniso_U_33
    _atom_site_aniso_U_12
    _atom_site_aniso_U_13
    _atom_site_aniso_U_23
    O10 0.0292(9) 0.0298(8) 0.0334(8) 0.0001(6) -0.0032(6) -0.0002(6)
    O21 0.0357(9) 0.0365(9) 0.0391(9) -0.0021(7) 0.0032(7) 0.0071(7)
    O1 0.0433(9) 0.0239(8) 0.0228(7) 0.0043(7) 0.0059(6) -0.0005(6)
    O14 0.0641(12) 0.0332(10) 0.0302(8) 0.0141(8) 0.0060(7) -0.0034(7)
    C16 0.0351(13) 0.0383(13) 0.0263(11) 0.0022(10) 0.0027(9) 0.0027(9)
    C5 0.0274(11) 0.0224(11) 0.0275(10) 0.0011(8) 0.0006(8) 0.0005(8)
    C9 0.0311(12) 0.0276(11) 0.0262(10) 0.0018(9) 0.0017(8) 0.0045(9)
    C11 0.0361(13) 0.0273(11) 0.0367(12) 0.0042(10) 0.0008(9) 0.0006(9)
    C8 0.0245(11) 0.0258(11) 0.0296(10) 0.0006(9) -0.0016(8) 0.0017(8)
    C2 0.0389(13) 0.0326(12) 0.0243(10) 0.0026(10) 0.0024(9) -0.0039(9)
    C12 0.0388(15) 0.0298(12) 0.0296(11) 0.0069(10) 0.0045(9) -0.0020(9)
    C4 0.0270(11) 0.0273(11) 0.0238(10) -0.0027(9) -0.0016(8) 0.0008(8)
    C6 0.0225(10) 0.0273(11) 0.0235(10) -0.0015(8) 0.0013(8) -0.0014(8)
    C17 0.0456(15) 0.0438(14) 0.0328(12) 0.0013(12) -0.0017(10) 0.0099(10)
    C7 0.0296(12) 0.0271(11) 0.0278(10) 0.0013(9) 0.0025(8) -0.0019(8)
    C15 0.0279(12) 0.0284(11) 0.0227(10) -0.0049(9) -0.0007(8) -0.0016(8)
    C20 0.0339(13) 0.0368(13) 0.0269(11) -0.0016(10) 0.0040(9) -0.0015(9)
    C3 0.0362(13) 0.0343(12) 0.0219(10) 0.0019(10) 0.0040(9) 0.0011(8)
    C19 0.0399(14) 0.0498(15) 0.0281(11) -0.0069(11) 0.0096(9) -0.0014(10)
    C18 0.0477(15) 0.0494(15) 0.0265(11) -0.0089(12) 0.0006(10) 0.0096(10)
    C13 0.0374(15) 0.0505(16) 0.0407(13) 0.0106(12) -0.0011(11) -0.0062(11)
_geom_special_details
;
All e.s.d.'s (except the e.s.d. in the dihedral angle between two l.s. planes)
are estimated using the full covariance matrix. The cell e.s.d.'s are taken
into account individually in the estimation of e.s.d.'s in distances, angles
and torsion angles; correlations between e.s.d.'s in cell parameters are only
used when they are defined by crystal symmetry. An approximate (isotropic)
treatment of cell e.s.d.'s is used for estimating e.s.d.'s involving l.s.
planes.
;
loop_
    _geom_bond_atom_site_label_1
    _geom_bond_atom_site_label_2
    _geom_bond_site_symmetry_2
    _geom_bond_distance
    _geom_bond_publ_flag
    O10 C8 . 1.436(2) ?
    O10 H10 . 0.8200 ?
    O21 H21A . 1.0020 ?
    O21 H21B . 1.0021 ?
    O1 C2 . 1.384(2) ?
    O1 C5 . 1.397(2) ?
    O14 C2 . 1.215(3) ?
    C16 C17 . 1.386(3) ?
    C16 C15 . 1.405(3) ?
    C16 H16 . 0.9300 ?
    C5 C6 . 1.344(3) ?
    C5 C4 . 1.444(3) ?
    C9 C4 . 1.492(3) ?
    C9 C8 . 1.528(3) ?
    C9 H9A . 0.9700 ?
    C9 H9B . 0.9700 ?
    C11 C12 . 1.463(3) ?
    C11 C8 . 1.538(3) ?
    C11 H11A . 0.9700 ?
    C11 H11B . 0.9700 ?
    C8 C7 . 1.533(3) ?
    C2 C3 . 1.437(3) ?
    C12 C13 . 1.179(3) ?
    C4 C3 . 1.341(3) ?
    C6 C15 . 1.473(3) ?
    C6 C7 . 1.521(3) ?
    C17 C18 . 1.383(4) ?
    C17 H17 . 0.9300 ?
    C7 H7A . 0.9700 ?
    C7 H7B . 0.9700 ?
    C15 C20 . 1.403(3) ?
    C20 C19 . 1.387(3) ?
    C20 H20 . 0.9300 ?
    C3 H3 . 0.9300 ?
    C19 C18 . 1.381(3) ?
    C19 H19 . 0.9300 ?
    C18 H18 . 0.9300 ?
    C13 H13 . 0.9300 ?
loop_
    _geom_angle_atom_site_label_1
    _geom_angle_atom_site_label_2
    _geom_angle_atom_site_label_3
    _geom_angle_site_symmetry_1
    _geom_angle_site_symmetry_3
    _geom_angle
    _geom_angle_publ_flag
    C8 O10 H10 . . 109.5 ?
    H21A O21 H21B . . 107.9 ?
    C2 O1 C5 . . 106.88(15) ?
    C17 C16 C15 . . 120.6(2) ?
    C17 C16 H16 . . 119.7 ?
    C15 C16 H16 . . 119.7 ?
    C6 C5 O1 . . 125.43(18) ?
    C6 C5 C4 . . 126.35(19) ?
    O1 C5 C4 . . 108.21(16) ?
    C4 C9 C8 . . 109.49(16) ?
    C4 C9 H9A . . 109.8 ?
    C8 C9 H9A . . 109.8 ?
    C4 C9 H9B . . 109.8 ?
    C8 C9 H9B . . 109.8 ?
    H9A C9 H9B . . 108.2 ?
    C12 C11 C8 . . 114.41(18) ?
    C12 C11 H11A . . 108.7 ?
    C8 C11 H11A . . 108.7 ?
    C12 C11 H11B . . 108.7 ?
    C8 C11 H11B . . 108.7 ?
    H11A C11 H11B . . 107.6 ?
    O10 C8 C9 . . 106.40(16) ?
    O10 C8 C7 . . 108.67(15) ?
    C9 C8 C7 . . 110.64(17) ?
    O10 C8 C11 . . 107.82(16) ?
    C9 C8 C11 . . 111.90(16) ?
    C7 C8 C11 . . 111.21(17) ?
    O14 C2 O1 . . 119.52(19) ?
    O14 C2 C3 . . 131.7(2) ?
    O1 C2 C3 . . 108.78(17) ?
    C13 C12 C11 . . 178.7(2) ?
    C3 C4 C5 . . 107.93(18) ?
    C3 C4 C9 . . 132.25(18) ?
    C5 C4 C9 . . 119.83(17) ?
    C5 C6 C15 . . 126.24(19) ?
    C5 C6 C7 . . 114.96(17) ?
    C15 C6 C7 . . 118.79(16) ?
    C18 C17 C16 . . 120.4(2) ?
    C18 C17 H17 . . 119.8 ?
    C16 C17 H17 . . 119.8 ?
    C6 C7 C8 . . 113.49(16) ?
    C6 C7 H7A . . 108.9 ?
    C8 C7 H7A . . 108.9 ?
    C6 C7 H7B . . 108.9 ?
    C8 C7 H7B . . 108.9 ?
    H7A C7 H7B . . 107.7 ?
    C20 C15 C16 . . 117.96(19) ?
    C20 C15 C6 . . 119.86(19) ?
    C16 C15 C6 . . 122.15(19) ?
    C19 C20 C15 . . 120.8(2) ?
    C19 C20 H20 . . 119.6 ?
    C15 C20 H20 . . 119.6 ?
    C4 C3 C2 . . 108.20(18) ?
    C4 C3 H3 . . 125.9 ?
    C2 C3 H3 . . 125.9 ?
    C18 C19 C20 . . 120.3(2) ?
    C18 C19 H19 . . 119.9 ?
    C20 C19 H19 . . 119.9 ?
    C19 C18 C17 . . 119.9(2) ?
    C19 C18 H18 . . 120.0 ?
    C17 C18 H18 . . 120.0 ?
    C12 C13 H13 . . 180.0 ?
loop_
    _geom_torsion_atom_site_label_1
    _geom_torsion_atom_site_label_2
    _geom_torsion_atom_site_label_3
    _geom_torsion_atom_site_label_4
    _geom_torsion_site_symmetry_1
    _geom_torsion_site_symmetry_2
    _geom_torsion_site_symmetry_3
    _geom_torsion_site_symmetry_4
    _geom_torsion
    _geom_torsion_publ_flag
    C2 O1 C5 C6 . . . . 179.1(2) ?
    C2 O1 C5 C4 . . . . -0.7(2) ?
    C4 C9 C8 O10 . . . . -66.2(2) ?
    C4 C9 C8 C7 . . . . 51.7(2) ?
    C4 C9 C8 C11 . . . . 176.32(17) ?
    C12 C11 C8 O10 . . . . 178.87(16) ?
    C12 C11 C8 C9 . . . . -64.5(2) ?
    C12 C11 C8 C7 . . . . 59.8(2) ?
    C5 O1 C2 O14 . . . . -179.3(2) ?
    C5 O1 C2 C3 . . . . 0.9(2) ?
    C6 C5 C4 C3 . . . . -179.6(2) ?
    O1 C5 C4 C3 . . . . 0.2(2) ?
    C6 C5 C4 C9 . . . . 0.0(3) ?
    O1 C5 C4 C9 . . . . 179.82(17) ?
    C8 C9 C4 C3 . . . . 154.0(2) ?
    C8 C9 C4 C5 . . . . -25.5(3) ?
    O1 C5 C6 C15 . . . . -0.8(3) ?
    C4 C5 C6 C15 . . . . 179.0(2) ?
    O1 C5 C6 C7 . . . . 178.16(18) ?
    C4 C5 C6 C7 . . . . -2.1(3) ?
    C15 C16 C17 C18 . . . . -0.5(4) ?
    C5 C6 C7 C8 . . . . 30.3(3) ?
    C15 C6 C7 C8 . . . . -150.71(18) ?
    O10 C8 C7 C6 . . . . 60.3(2) ?
    C9 C8 C7 C6 . . . . -56.2(2) ?
    C11 C8 C7 C6 . . . . 178.83(16) ?
    C17 C16 C15 C20 . . . . -0.2(3) ?
    C17 C16 C15 C6 . . . . -178.1(2) ?
    C5 C6 C15 C20 . . . . 156.6(2) ?
    C7 C6 C15 C20 . . . . -22.3(3) ?
    C5 C6 C15 C16 . . . . -25.5(3) ?
    C7 C6 C15 C16 . . . . 155.6(2) ?
    C16 C15 C20 C19 . . . . 0.7(3) ?
    C6 C15 C20 C19 . . . . 178.67(19) ?
    C5 C4 C3 C2 . . . . 0.3(2) ?
    C9 C4 C3 C2 . . . . -179.2(2) ?
    O14 C2 C3 C4 . . . . 179.5(2) ?
    O1 C2 C3 C4 . . . . -0.8(2) ?
    C15 C20 C19 C18 . . . . -0.6(3) ?
    C20 C19 C18 C17 . . . . -0.1(4) ?
    C16 C17 C18 C19 . . . . 0.7(4) ?
loop_
    _geom_hbond_atom_site_label_D
    _geom_hbond_atom_site_label_H
    _geom_hbond_atom_site_label_A
    _geom_hbond_site_symmetry_A
    _geom_hbond_distance_DH
    _geom_hbond_distance_HA
    _geom_hbond_distance_DA
    _geom_hbond_angle_DHA
    O10 H10 O21 . 0.82 1.94 2.735(2) 163.4
    O21 H21A O10 3_546 1.00 1.74 2.728(2) 169.2
    O21 H21B O14 3_556 1.00 1.75 2.754(2) 176.0
    C13 H13 O21 3_646 0.93 2.47 3.236(3) 139.4
