# Supplementary material for: 5-Hy­droxy-7-phenyl-5-(prop-2-yn-1-yl)-5,6-dihydro-1-benzofuran-2(4H)-one monohydrate
Source: Acta Crystallogr Sect E Struct Rep Online. 2010 Oct 20;66(Pt 11):o2834. doi: 10.1107/S1600536810028400 (PMC3009225; doi:10.1107/S1600536810028400)
Supplement: Supplementary file 2 [file e-66-o2834-Isup2.hkl]

# 
# h,k,l, Fc-squared, Fo-squared, sigma(Fo-squared) and status flag 
# 
data_I
_shelx_title ' mgs411 in P 21/c' 
_shelx_refln_list_code          4 
_shelx_F_calc_maximum      132.37 
_exptl_crystal_F_000       600.00 
_reflns_d_resolution_high  0.7698 
 
loop_ 
 _symmetry_equiv_pos_as_xyz 
 'x, y, z' 
 '-x, y+1/2, -z+1/2' 
 '-x, -y, -z' 
 'x, -y-1/2, z-1/2' 
 
_cell_length_a     9.1585 
_cell_length_b     9.2160 
_cell_length_c    17.4628 
_cell_angle_alpha  90.000 
_cell_angle_beta   91.145 
_cell_angle_gamma  90.000 
 
_shelx_F_squared_multiplier     1.000 
 
loop_ 
 _refln_index_h 
 _refln_index_k 
 _refln_index_l 
 _refln_F_squared_calc 
 _refln_F_squared_meas 
 _refln_F_squared_sigma 
 _refln_observed_status 
   1   0   0     1577.66        0.52      0.52 o 
   2   0   0     7798.22     7593.44    164.55 o 
   3   0   0      339.72      363.06      7.84 o 
   4   0   0      154.48      102.91      3.13 o 
   5   0   0      346.78      398.06      9.93 o 
   6   0   0     1029.67     1149.78     25.60 o 
   7   0   0       11.47       11.49      2.61 o 
   8   0   0      267.47      312.91     24.03 o 
   9   0   0      151.37      144.18     16.19 o 
  10   0   0      141.80      157.24     24.55 o 
  11   0   0       11.85       15.15     13.06 o 
   1   1   0     2513.90       54.57     16.19 o 
   2   1   0      540.61      514.87      9.04 o 
   3   1   0      142.52      155.65      3.12 o 
   4   1   0      159.54      177.28      7.31 o 
   5   1   0      211.62      240.33      5.72 o 
   6   1   0      114.31      111.12      3.76 o 
   7   1   0      421.77      418.34     11.39 o 
   8   1   0       91.22       94.35      7.14 o 
   9   1   0        4.33        6.08      4.50 o 
  10   1   0        5.88        1.16      8.16 o 
  11   1   0       22.26       12.26     11.60 o 
   0   2   0     9808.38     9538.47    281.76 o 
   1   2   0     2748.59     2976.26     50.77 o 
   2   2   0       79.16       63.08      2.87 o 
   3   2   0      805.08      904.07     15.04 o 
   4   2   0      469.23      507.65      8.12 o 
   5   2   0       25.05       22.05      4.96 o 
   6   2   0      124.37      127.49      6.01 o 
   7   2   0      650.90      676.95     18.52 o 
   8   2   0      137.31      125.04      8.36 o 
   9   2   0       22.99       24.97      7.57 o 
  10   2   0      251.65      260.36     17.82 o 
  11   2   0        0.14        1.97      7.63 o 
   1   3   0        2.98        1.66      0.78 o 
   2   3   0      530.61      589.39      9.78 o 
   3   3   0      883.79      909.80     15.19 o 
   4   3   0      333.76      355.97      7.52 o 
   5   3   0     1224.09     1305.49     25.07 o 
   6   3   0       59.49       70.18      3.27 o 
   7   3   0      130.19      141.04      9.93 o 
   8   3   0       63.99       71.04      8.88 o 
   9   3   0       95.21       72.61      8.88 o 
  10   3   0       65.03       60.07      9.93 o 
  11   3   0       50.09       34.48     13.58 o 
   0   4   0       14.60       16.16      2.34 o 
   1   4   0     4203.01     4649.32     89.20 o 
   2   4   0      551.99      630.08     11.43 o 
   3   4   0     1451.35     1657.14     28.24 o 
   4   4   0      178.04      173.52      5.01 o 
   5   4   0        3.13        0.04      2.21 o 
   6   4   0        3.17        0.00      2.09 o 
   7   4   0      308.84      311.34     13.06 o 
   8   4   0       29.17       31.34      6.79 o 
   9   4   0        3.43       -2.09      7.31 o 
  10   4   0       21.42       15.15     10.45 o 
  11   4   0      158.67      170.82     19.85 o 
   1   5   0      763.65      888.01     18.21 o 
   2   5   0      608.86      670.75     13.32 o 
   3   5   0       55.32       69.82      3.32 o 
   4   5   0        1.97        2.85      2.01 o 
   5   5   0       77.99       68.33      4.25 o 
   6   5   0        4.12        5.44      3.38 o 
   7   5   0        1.43        0.52      2.61 o 
   8   5   0        7.36        9.40      3.66 o 
   9   5   0       13.86       19.33      8.88 o 
  10   5   0       87.80       89.85     13.06 o 
   0   6   0       15.72       19.85      2.80 o 
   1   6   0      668.25      739.44     15.99 o 
   2   6   0       14.26       16.64      3.40 o 
   3   6   0        5.91        7.57      1.04 o 
   4   6   0      161.36      153.93      7.31 o 
   5   6   0        2.28       -2.61      2.61 o 
   6   6   0       36.68       39.12      4.74 o 
   7   6   0       90.06      105.00     12.01 o 
   8   6   0        1.23        3.13      8.88 o 
   9   6   0       44.85       50.67     12.54 o 
  10   6   0       14.21       10.97     10.97 o 
   1   7   0      190.95      227.34      7.34 o 
   2   7   0      385.17      408.08     11.97 o 
   3   7   0      104.08       99.98      6.09 o 
   4   7   0       41.09       36.14      4.70 o 
   5   7   0       99.79       86.82      6.09 o 
   6   7   0       10.20        8.57      4.50 o 
   7   7   0       26.94       34.48      8.36 o 
   8   7   0        0.22        2.09      7.84 o 
   9   7   0        2.90       -1.57     12.54 o 
   0   8   0      705.88      740.24     28.74 o 
   1   8   0      114.81      115.62      4.90 o 
   2   8   0       72.72       49.40      5.17 o 
   3   8   0       13.45       15.58      4.39 o 
   4   8   0        4.23       12.54      7.84 o 
   5   8   0      129.37      117.98      7.63 o 
   6   8   0       56.69       59.67      9.93 o 
   7   8   0       20.65       31.34     10.97 o 
   8   8   0       70.69       61.64     15.67 o 
   1   9   0      340.63      322.86     21.42 o 
   2   9   0      128.41      132.30      7.34 o 
   3   9   0        7.82       -1.27      3.76 o 
   4   9   0       14.81       15.15      6.27 o 
   5   9   0       47.44       50.18      7.02 o 
   6   9   0        1.41        0.00      8.88 o 
   7   9   0        0.62       10.45     11.49 o 
   0  10   0       72.86       78.76      9.60 o 
   1  10   0        0.41       -1.04      4.70 o 
   2  10   0        5.62        9.74      6.27 o 
   3  10   0        2.00       -1.04      8.36 o 
   4  10   0        3.70        8.36      9.40 o 
   5  10   0       10.91       -3.13      9.93 o 
   6  10   0       25.46       14.63     14.10 o 
   1  11   0       20.31       31.87      9.93 o 
   2  11   0        0.03        2.61      8.88 o 
   3  11   0       93.21       86.19     15.67 o 
   4  11   0       19.01        0.00     12.01 o 
 -11   1   1        0.85       -2.37      9.65 o 
 -10   1   1       26.11       34.10     11.75 o 
  -9   1   1       36.98       25.46      7.84 o 
  -8   1   1        0.36        0.70      3.40 o 
  -7   1   1       11.64       20.12      3.40 o 
  -6   1   1      334.30      335.08      7.65 o 
  -5   1   1      322.44      365.76      7.25 o 
  -4   1   1       26.23       22.16      3.13 o 
  -3   1   1        6.19        4.18      0.93 o 
  -2   1   1      506.01      496.93      9.15 o 
  -1   1   1       11.07        4.44      1.04 o 
   0   1   1     2252.32       -0.26      0.37 o 
   1   1   1        0.38        0.17      0.52 o 
   3   1   1     2951.90     2967.62     44.99 o 
   4   1   1        1.58        0.52      3.66 o 
   5   1   1     1919.84     2204.25     38.92 o 
   6   1   1      136.55      142.65      4.98 o 
   7   1   1      205.75      175.13     12.28 o 
   8   1   1        1.12        2.61      2.88 o 
   9   1   1       47.97       47.17     14.10 o 
  10   1   1       68.29       58.24     10.15 o 
  11   1   1        8.73        6.60     13.39 o 
 -11   2   1       39.49       35.90     10.03 o 
 -10   2   1       46.75       36.27     10.19 o 
  -9   2   1       11.28        3.91      6.01 o 
  -8   2   1      799.12      839.27     26.97 o 
  -7   2   1      324.31      368.28     14.63 o 
  -6   2   1      114.53      112.60      6.53 o 
  -5   2   1       76.39      103.24      6.01 o 
  -4   2   1      446.74      482.44      8.53 o 
  -3   2   1     1466.01     1546.97     32.39 o 
  -2   2   1     2070.69     2117.65     36.35 o 
  -1   2   1     1466.13     1461.59     24.56 o 
   0   2   1      362.71      374.65      7.73 o 
   1   2   1     4864.73     4910.59     78.42 o 
   2   2   1    10816.51    11146.44    179.23 o 
   3   2   1     1112.74     1224.29     22.83 o 
   4   2   1       33.15       36.97      1.63 o 
   5   2   1      125.65      122.14      3.49 o 
   6   2   1       40.15       40.17      2.96 o 
   7   2   1        9.49        2.87      3.69 o 
   8   2   1       11.72        5.97      3.35 o 
   9   2   1       37.64       33.61      5.56 o 
  10   2   1        2.30        0.03      8.10 o 
  11   2   1       32.21       24.37      9.41 o 
 -11   3   1        8.38       -9.93     10.97 o 
 -10   3   1       69.43       68.96     13.06 o 
  -9   3   1       34.34       33.96      5.75 o 
  -8   3   1        0.01       -2.61      4.18 o 
  -7   3   1      303.99      324.40     12.01 o 
  -6   3   1      262.32      295.53      7.81 o 
  -5   3   1      251.57      234.80     15.15 o 
  -4   3   1       48.06       45.84      2.38 o 
  -3   3   1      275.22      272.98      6.53 o 
  -2   3   1       53.60       60.08      1.85 o 
  -1   3   1     1834.33     1965.48     33.52 o 
   0   3   1        0.74        0.00      0.74 o 
   1   3   1       41.03       41.57      1.48 o 
   2   3   1      563.21      598.49     10.52 o 
   3   3   1      411.71      467.48      8.40 o 
   4   3   1       19.31       25.53      2.38 o 
   5   3   1        5.05        4.07      1.44 o 
   6   3   1      504.05      548.34     10.24 o 
   7   3   1      176.31      166.64     10.97 o 
   8   3   1      432.30      450.30     19.33 o 
   9   3   1       13.08        6.27      5.22 o 
  10   3   1       24.65       24.03      9.40 o 
  11   3   1        9.59       10.97      9.93 o 
 -11   4   1       18.13       17.24     11.49 o 
 -10   4   1       35.90       19.33      9.40 o 
  -9   4   1        0.06       -7.31      7.31 o 
  -8   4   1        0.59       -1.04      3.13 o 
  -7   4   1       25.78       20.90      3.66 o 
  -6   4   1      130.49      135.82      5.75 o 
  -5   4   1      365.02      360.53     16.72 o 
  -4   4   1       39.77       45.80      2.69 o 
  -3   4   1      641.18      715.52     12.74 o 
  -2   4   1      517.36      563.18     10.32 o 
  -1   4   1       88.83      107.42      3.16 o 
   0   4   1     1511.63     1709.19     31.61 o 
   1   4   1     2874.98     3410.50     58.73 o 
   2   4   1      111.48      128.73      4.18 o 
   3   4   1      468.33      543.56      9.78 o 
   4   4   1       99.31      117.44      4.14 o 
   5   4   1      170.71      191.54      5.89 o 
   6   4   1       93.10       90.39      5.49 o 
   7   4   1      187.74      206.87      9.93 o 
   8   4   1        0.00       -5.75      5.75 o 
   9   4   1       34.63       21.94      6.79 o 
  10   4   1        0.08       -6.79      9.40 o 
  11   4   1       19.60       14.10     11.49 o 
 -10   5   1       26.10       21.42     12.54 o 
  -9   5   1       20.68       25.60      8.88 o 
  -8   5   1       20.07       25.60      4.18 o 
  -7   5   1       33.21       31.34      4.70 o 
  -6   5   1        2.14        2.09      4.18 o 
  -5   5   1       77.41       80.74      4.61 o 
  -4   5   1       62.95       67.85      3.12 o 
  -3   5   1      402.48      441.51      9.58 o 
  -2   5   1      219.48      262.48      5.35 o 
  -1   5   1      119.64      147.14      4.25 o 
   0   5   1     1277.68     1505.72     25.07 o 
   1   5   1     1462.09     1589.62     30.33 o 
   2   5   1     1143.73     1253.29     25.79 o 
   3   5   1       92.95      103.75      5.75 o 
   4   5   1       94.50       99.16      3.49 o 
   5   5   1        1.72       -1.08      2.87 o 
   6   5   1      356.05      346.40     11.17 o 
   7   5   1       93.86       90.37      6.27 o 
   8   5   1       13.59       24.03      7.84 o 
   9   5   1        6.44        5.22      8.36 o 
  10   5   1       21.68       22.99      9.93 o 
 -10   6   1        1.50        0.52      9.40 o 
  -9   6   1       65.80       70.52     13.58 o 
  -8   6   1      129.72      112.84     12.54 o 
  -7   6   1       94.36       84.10      8.88 o 
  -6   6   1       16.81        8.36      4.70 o 
  -5   6   1       11.85       13.16      3.48 o 
  -4   6   1      141.63      131.72      5.35 o 
  -3   6   1      474.44      513.81     13.28 o 
  -2   6   1       33.05       27.27      6.79 o 
  -1   6   1      327.87      369.55      8.89 o 
   0   6   1        7.39       13.06      2.28 o 
   1   6   1      390.41      463.71     11.05 o 
   2   6   1      225.34      247.51     10.71 o 
   3   6   1      178.70      179.55      6.09 o 
   4   6   1      248.38      268.39      8.30 o 
   5   6   1      156.91      167.94     13.58 o 
   6   6   1      110.47      113.96      5.72 o 
   7   6   1        7.38        4.51     11.23 o 
   8   6   1        0.07       16.19     10.45 o 
   9   6   1        3.69       -1.04      9.40 o 
  10   6   1        8.48       11.49     16.72 o 
  -9   7   1        0.19        1.04      9.93 o 
  -8   7   1        0.00       -4.70      8.88 o 
  -7   7   1       95.21       94.03     12.01 o 
  -6   7   1       72.13       84.63      9.40 o 
  -5   7   1       50.32       43.77      6.01 o 
  -4   7   1      140.07      114.30      6.79 o 
  -3   7   1       63.23       48.63      4.98 o 
  -2   7   1       68.87       72.61      4.52 o 
  -1   7   1      129.13      146.47      5.39 o 
   0   7   1      393.26      431.15     10.24 o 
   1   7   1      138.05      143.43      4.39 o 
   2   7   1       20.39       17.54      6.53 o 
   3   7   1      205.33      193.51     10.45 o 
   4   7   1      255.57      255.37      9.65 o 
   5   7   1       52.62       55.62      5.50 o 
   6   7   1        4.78       -2.09      4.43 o 
   7   7   1        9.15        8.10      8.62 o 
   8   7   1       27.42       48.06     12.01 o 
   9   7   1        2.59        6.79      9.93 o 
  -8   8   1        9.69        2.61      9.93 o 
  -7   8   1       32.81       21.94      9.40 o 
  -6   8   1       30.47       22.99      8.36 o 
  -5   8   1       70.37       64.68      5.77 o 
  -4   8   1        2.95       -0.52      3.56 o 
  -3   8   1       86.41       66.18      5.35 o 
  -2   8   1       63.21       41.86      5.49 o 
  -1   8   1        1.89        1.94      2.87 o 
   0   8   1      399.40      434.80     14.19 o 
   1   8   1      183.49      201.89      5.88 o 
   2   8   1      147.02      112.34     17.50 o 
   3   8   1        5.66       -3.13      3.13 o 
   4   8   1       35.49       25.10      4.24 o 
   5   8   1        0.96       -3.73      3.87 o 
   6   8   1        3.59        1.46      5.35 o 
   7   8   1      151.92      168.21     19.33 o 
   8   8   1        0.13        2.09      9.40 o 
  -7   9   1        0.03       -6.79      9.93 o 
  -6   9   1       29.99       31.34     10.45 o 
  -5   9   1       31.55       32.39      9.93 o 
  -4   9   1        4.82       -1.25      9.14 o 
  -3   9   1       17.02        2.64      3.56 o 
  -2   9   1       50.73       59.83      6.02 o 
  -1   9   1      188.90      197.70      9.41 o 
   0   9   1       47.32       41.38      6.79 o 
   1   9   1       91.54      105.00      5.77 o 
   2   9   1      193.66      182.41     10.45 o 
   3   9   1       84.66      100.24      7.88 o 
   4   9   1        1.42       -0.05      5.69 o 
   5   9   1       20.29       15.76      7.31 o 
   6   9   1       36.40       37.21      8.16 o 
   7   9   1       16.52       11.49     10.97 o 
  -6  10   1       24.39        5.22     14.63 o 
  -5  10   1       14.97       -5.22      7.84 o 
  -4  10   1       26.98       48.58     13.58 o 
  -3  10   1        2.88       -4.70      7.84 o 
  -2  10   1       38.95       49.25      8.88 o 
  -1  10   1      141.79      140.04      9.78 o 
   0  10   1        4.89       11.49      5.17 o 
   1  10   1        2.95       11.94      5.35 o 
   2  10   1       24.32       14.10      7.31 o 
   3  10   1       65.49       61.41      8.50 o 
   4  10   1       49.18       54.66     13.06 o 
   5  10   1       17.71       18.28     12.01 o 
   6  10   1       10.02        8.36      9.93 o 
  -4  11   1       10.85        1.04     11.49 o 
  -3  11   1        3.94        6.79      9.93 o 
  -2  11   1       26.59       27.69     12.54 o 
  -1  11   1       13.59       15.15      8.88 o 
   0  11   1        4.19       13.58      9.40 o 
   1  11   1       14.22       14.63      9.40 o 
   2  11   1       38.28       29.25     11.49 o 
   3  11   1       14.78       14.10     11.49 o 
   4  11   1        3.75       12.01     10.97 o 
 -11   0   2       53.41       94.03     20.37 o 
 -10   0   2       21.10        9.40     16.19 o 
  -9   0   2      231.97      201.64     18.28 o 
  -8   0   2      287.14      331.19     24.55 o 
  -7   0   2       56.44       67.91      5.22 o 
  -6   0   2      514.11      552.16     14.63 o 
  -5   0   2      632.24      736.57     18.81 o 
  -4   0   2      297.55      318.66      8.36 o 
  -3   0   2      630.91      696.87     18.28 o 
  -2   0   2     1267.90     1247.99     26.64 o 
  -1   0   2     2411.38        0.00      0.52 o 
   0   0   2     2986.33        0.52      0.52 o 
   1   0   2     6485.83        0.52      0.52 o 
   3   0   2     2438.58     2609.85     49.10 o 
   4   0   2        2.06        7.31      2.09 o 
   5   0   2      431.09      506.72     12.01 o 
   6   0   2      111.65      118.06      4.70 o 
   7   0   2        9.04        4.18      1.57 o 
   8   0   2       26.50       26.12      8.88 o 
   9   0   2      476.51      511.42     37.61 o 
  10   0   2       69.59       54.85     14.63 o 
  11   0   2       25.35       23.51     13.58 o 
 -11   1   2        1.34       22.85     13.32 o 
 -10   1   2        0.70        1.69     10.15 o 
  -9   1   2      238.12      251.44     13.04 o 
  -8   1   2      119.81       96.85      6.86 o 
  -7   1   2      166.38      188.77      6.38 o 
  -6   1   2        0.86       -0.35      1.87 o 
  -5   1   2        0.04        2.77      2.87 o 
  -4   1   2      546.74      591.19     10.23 o 
  -3   1   2     1913.93     1963.73     36.52 o 
  -2   1   2     5974.69     6074.47    122.36 o 
  -1   1   2     4396.94      414.54    144.44 o 
   0   1   2     2882.20        0.78      0.78 o 
   1   1   2      738.69      724.04     15.02 o 
   2   1   2    10519.74    10365.29    146.33 o 
   3   1   2      172.51      185.57      6.27 o 
   4   1   2     5103.91     5677.67     86.80 o 
   5   1   2      380.05      407.94      7.73 o 
   6   1   2       71.85       90.53      4.24 o 
   7   1   2      162.73      177.70      6.27 o 
   8   1   2        1.61        1.18      3.92 o 
   9   1   2      103.75      106.09     11.60 o 
  10   1   2        6.33       12.26     11.49 o 
  11   1   2        6.90        8.10      8.50 o 
 -11   2   2       95.73      103.94     12.65 o 
 -10   2   2        1.23       -5.89      5.89 o 
  -9   2   2       10.24       12.81      6.01 o 
  -8   2   2      281.08      278.90     10.34 o 
  -7   2   2      220.29      214.65      8.39 o 
  -6   2   2      343.26      365.27      8.06 o 
  -5   2   2      317.41      317.70      6.96 o 
  -4   2   2      361.66      378.44      9.93 o 
  -3   2   2      513.42      517.17     10.64 o 
  -2   2   2       97.57       87.15      2.51 o 
  -1   2   2        5.25        3.76      0.87 o 
   0   2   2      804.82      818.96     15.46 o 
   1   2   2     1182.48     1165.28     16.62 o 
   2   2   2     2836.25     2922.24     40.14 o 
   3   2   2     2563.43     2728.06     41.72 o 
   4   2   2     2112.34     2210.56     29.32 o 
   5   2   2      619.43      698.53     13.32 o 
   6   2   2      100.30      103.38      3.87 o 
   7   2   2      227.59      242.39      9.23 o 
   8   2   2       26.04       25.98      5.30 o 
   9   2   2      282.62      288.38     20.37 o 
  10   2   2       21.36       21.80     13.84 o 
  11   2   2       40.65       35.00     11.22 o 
 -11   3   2        0.00        0.52     10.97 o 
 -10   3   2      105.57       99.25     12.01 o 
  -9   3   2       44.52       33.96      7.31 o 
  -8   3   2       16.22       19.85      5.75 o 
  -7   3   2       81.67       72.61      4.70 o 
  -6   3   2      411.17      418.29     10.64 o 
  -5   3   2        6.23        3.83      2.34 o 
  -4   3   2      130.90      154.35      4.35 o 
  -3   3   2      130.17      143.02      5.75 o 
  -2   3   2       34.32       34.16      2.61 o 
  -1   3   2        1.32        2.49      0.47 o 
   0   3   2     1075.13     1082.62     18.89 o 
   1   3   2      140.95      163.04      3.56 o 
   2   3   2      737.70      834.65     14.96 o 
   3   3   2       20.14       33.91      1.83 o 
   4   3   2     1301.29     1400.08     21.70 o 
   5   3   2     1017.08     1090.56     17.20 o 
   6   3   2        7.97        4.90      2.38 o 
   7   3   2      718.40      744.40     32.39 o 
   8   3   2       19.39       18.28      6.27 o 
   9   3   2        1.49       -0.52      7.84 o 
  10   3   2        0.56       -2.09      7.84 o 
  11   3   2        2.64       -1.57     10.45 o 
 -11   4   2        1.56        2.09      8.88 o 
 -10   4   2       55.84       49.10     10.45 o 
  -9   4   2      149.84      123.28     12.01 o 
  -8   4   2      616.40      638.88     24.55 o 
  -7   4   2      172.55      184.40      8.36 o 
  -6   4   2      756.30      777.31     20.37 o 
  -5   4   2       40.13       37.41      2.97 o 
  -4   4   2      377.51      410.60     10.08 o 
  -3   4   2       91.99      100.82      3.12 o 
  -2   4   2     1091.84     1213.63     22.34 o 
  -1   4   2     1146.06     1317.76     24.48 o 
   0   4   2      365.78      396.23      7.39 o 
   1   4   2      920.68     1076.18     19.69 o 
   2   4   2        2.61        1.74      1.31 o 
   3   4   2     1668.82     1850.06     34.46 o 
   4   4   2      330.34      350.02      7.84 o 
   5   4   2      151.62      161.34      4.61 o 
   6   4   2      245.08      249.78      6.90 o 
   7   4   2      306.96      298.70     12.52 o 
   8   4   2       14.01       26.64      7.31 o 
   9   4   2        2.81        2.09      7.31 o 
  10   4   2        0.21        0.52      8.36 o 
  11   4   2       10.03        0.00      9.40 o 
 -10   5   2        4.96        8.88      9.93 o 
  -9   5   2       66.73       66.34     10.97 o 
  -8   5   2        0.83        0.52      4.18 o 
  -7   5   2      107.29      118.06      7.84 o 
  -6   5   2       13.40       12.54      4.18 o 
  -5   5   2       13.20        4.70      3.13 o 
  -4   5   2       25.61       21.82      4.44 o 
  -3   5   2        2.46        1.74      3.13 o 
  -2   5   2      124.80      144.34      3.38 o 
  -1   5   2       21.93       22.52      2.35 o 
   0   5   2     1564.03     1677.91     27.37 o 
   1   5   2       70.62       63.31      3.12 o 
   2   5   2      459.99      508.82     11.17 o 
   3   5   2       21.97       24.64      2.38 o 
   4   5   2       14.18       15.16      2.75 o 
   5   5   2       12.37       10.14      2.51 o 
   6   5   2      500.34      508.61     13.85 o 
   7   5   2      191.76      204.78      9.25 o 
   8   5   2       68.98       72.61      9.93 o 
   9   5   2        9.45       -1.04      6.79 o 
  10   5   2       16.36       32.91      9.93 o 
 -10   6   2        5.39        3.13     10.45 o 
  -9   6   2        0.01       -9.40      9.40 o 
  -8   6   2       46.19       40.22      6.79 o 
  -7   6   2        3.42        7.31      6.27 o 
  -6   6   2       69.94       75.22      7.84 o 
  -5   6   2        1.56        3.66      3.13 o 
  -4   6   2      230.95      215.64      6.90 o 
  -3   6   2       86.08       83.86      4.06 o 
  -2   6   2       42.44       38.89      3.00 o 
  -1   6   2        0.31       -1.40      1.40 o 
   0   6   2       65.80       77.40      3.40 o 
   1   6   2      186.72      221.92      6.25 o 
   2   6   2        0.09        0.52      2.13 o 
   3   6   2       30.46       28.15      2.75 o 
   4   6   2       42.46       42.58      3.32 o 
   5   6   2      235.51      221.71      8.10 o 
   6   6   2       14.97       13.48      4.32 o 
   7   6   2        1.01       -2.93      6.09 o 
   8   6   2      141.68      181.27     16.19 o 
   9   6   2        3.48       10.45      9.93 o 
  10   6   2       33.89       70.52     15.67 o 
  -9   7   2       26.48       -2.61      9.93 o 
  -8   7   2       25.19       38.66      9.40 o 
  -7   7   2       28.38       20.90      7.84 o 
  -6   7   2      228.28      212.09     12.01 o 
  -5   7   2       74.36       78.47      6.96 o 
  -4   7   2       82.77       79.12      3.64 o 
  -3   7   2       14.47       15.60      2.75 o 
  -2   7   2       11.72       13.26      3.92 o 
  -1   7   2      498.94      522.07     13.43 o 
   0   7   2       39.27       36.69      2.80 o 
   1   7   2      464.31      502.91      9.78 o 
   2   7   2       12.89        7.76      3.56 o 
   3   7   2      547.11      564.26     17.68 o 
   4   7   2      483.58      443.20     13.91 o 
   5   7   2        0.23        0.83      3.66 o 
   6   7   2       19.81       18.73      4.74 o 
   7   7   2        9.89       13.07      6.25 o 
   8   7   2       59.14       54.33     12.01 o 
   9   7   2        0.63      -10.97     10.97 o 
  -8   8   2       33.99       25.07     11.49 o 
  -7   8   2       14.69       -1.04      8.88 o 
  -6   8   2        6.96        5.75      8.88 o 
  -5   8   2       36.41       40.75      8.88 o 
  -4   8   2        7.94       -3.66      5.22 o 
  -3   8   2      128.57      129.83      8.47 o 
  -2   8   2       10.04       10.04      2.85 o 
  -1   8   2      113.50      100.63      5.39 o 
   0   8   2       10.29       10.68      1.94 o 
   1   8   2      121.94      107.94      4.98 o 
   2   8   2       65.99       59.00      6.09 o 
   3   8   2        2.83        0.00      3.49 o 
   4   8   2        0.01       -1.31      3.69 o 
   5   8   2       76.20       50.67      5.77 o 
   6   8   2       42.50       54.82      7.14 o 
   7   8   2        1.49        2.11      6.09 o 
   8   8   2       17.33       10.45     11.49 o 
  -7   9   2       83.05       88.81     13.06 o 
  -6   9   2        7.00       12.54      9.40 o 
  -5   9   2        4.51        4.70      7.84 o 
  -4   9   2       73.50       88.28     11.49 o 
  -3   9   2        2.55        5.38      3.22 o 
  -2   9   2        4.25        5.92      3.40 o 
  -1   9   2       69.93       56.83      3.85 o 
   0   9   2      357.51      324.60     14.89 o 
   1   9   2      403.52      414.29     13.79 o 
   2   9   2       55.71       48.95      4.43 o 
   3   9   2       36.53       30.34      5.35 o 
   4   9   2       33.90       37.59      9.14 o 
   5   9   2       37.80       43.42      7.31 o 
   6   9   2        0.54       -3.59      6.09 o 
   7   9   2        3.36        5.79      8.03 o 
  -6  10   2       16.69       21.94     13.06 o 
  -5  10   2       42.65       35.52     11.49 o 
  -4  10   2       13.95        5.75     10.45 o 
  -3  10   2        6.06       12.54      8.36 o 
  -2  10   2       43.78       29.76      7.20 o 
  -1  10   2        6.19       -4.50      4.50 o 
   0  10   2        6.81        9.94      4.74 o 
   1  10   2        0.10       -3.51      5.72 o 
   2  10   2       22.47       19.28      6.02 o 
   3  10   2       39.22       29.75      6.25 o 
   4  10   2       18.86       10.41      5.50 o 
   5  10   2        5.96        5.97      6.77 o 
   6  10   2       55.03       55.37     16.19 o 
  -4  11   2       40.50       33.96     16.72 o 
  -3  11   2        0.10        1.57     10.97 o 
  -2  11   2       10.45       14.10      9.40 o 
  -1  11   2       11.98        5.75      9.40 o 
   0  11   2       33.15       39.18     10.97 o 
   1  11   2       22.95       22.46     11.49 o 
   2  11   2        9.83       14.10      9.93 o 
   3  11   2        4.53      -10.97     10.97 o 
   4  11   2        0.02      -10.45     10.45 o 
 -11   1   3       29.62       30.35     12.04 o 
 -10   1   3       49.89       33.56     10.92 o 
  -9   1   3       89.99       77.99      7.82 o 
  -8   1   3        0.19       -2.93      3.66 o 
  -7   1   3      138.48      153.72      6.25 o 
  -6   1   3      231.30      251.81      7.84 o 
  -5   1   3      256.73      336.67      6.95 o 
  -4   1   3      648.41      683.54     14.89 o 
  -3   1   3      779.53      784.47     14.28 o 
  -2   1   3      348.59      380.02      7.36 o 
  -1   1   3     4411.43     3972.51     80.17 o 
   0   1   3     1645.69     1628.49     33.50 o 
   1   1   3       22.89       30.31      0.74 o 
   2   1   3     1485.14     1538.30     21.49 o 
   3   1   3      328.89      316.89      4.98 o 
   4   1   3     1554.56     1741.77     25.99 o 
   5   1   3        4.62        2.30      1.74 o 
   6   1   3      466.59      465.57      9.56 o 
   7   1   3       24.33       16.36      3.56 o 
   8   1   3        3.94       -0.72      3.00 o 
   9   1   3       90.82      102.97      9.78 o 
  10   1   3        0.72        4.61     14.10 o 
  11   1   3      143.21      139.94     16.43 o 
 -11   2   3       41.68       35.99     10.92 o 
 -10   2   3        9.62        4.08      6.79 o 
  -9   2   3       10.87       12.42      4.74 o 
  -8   2   3      247.32      249.95      9.54 o 
  -7   2   3      179.07      188.45      6.91 o 
  -6   2   3        6.53        7.95      1.87 o 
  -5   2   3        5.39        6.46      1.81 o 
  -4   2   3       18.32       22.13      5.75 o 
  -3   2   3      130.87      141.05      3.74 o 
  -2   2   3      175.13      197.33      3.95 o 
  -1   2   3      685.87      653.43     14.59 o 
   0   2   3      209.12      184.73      2.89 o 
   1   2   3     2136.48     2205.09     31.34 o 
   2   2   3      238.13      271.35      4.61 o 
   3   2   3        5.69       12.73      2.35 o 
   4   2   3     2674.62     2916.26     44.06 o 
   5   2   3      545.79      587.39     10.52 o 
   6   2   3       62.15       65.86      3.32 o 
   7   2   3      290.15      322.84      9.89 o 
   8   2   3       93.44       93.13      8.01 o 
   9   2   3       19.07        7.46      6.85 o 
  10   2   3       40.13       48.97      9.08 o 
  11   2   3        1.07        4.31      8.30 o 
 -11   3   3        2.29       19.85     11.49 o 
 -10   3   3       93.11      122.76     12.54 o 
  -9   3   3       12.95        7.84      5.22 o 
  -8   3   3      490.64      510.37     18.81 o 
  -7   3   3      678.29      699.48     17.76 o 
  -6   3   3      708.23      733.37     34.74 o 
  -5   3   3      172.24      182.27      5.82 o 
  -4   3   3       45.61       36.24      4.96 o 
  -3   3   3       68.12       63.38      3.66 o 
  -2   3   3      996.70     1065.16     18.94 o 
  -1   3   3      143.71      143.92      3.12 o 
   0   3   3     2300.11     2505.21     45.28 o 
   1   3   3      131.06      172.65      3.16 o 
   2   3   3     1482.42     1499.71     38.40 o 
   3   3   3       45.95       60.24      3.13 o 
   4   3   3      185.57      206.63      4.80 o 
   5   3   3      564.55      647.78     12.37 o 
   6   3   3      332.39      335.55      8.03 o 
   7   3   3      115.42      116.76      7.40 o 
   8   3   3        4.83        4.70      6.79 o 
   9   3   3        5.87       10.45      7.31 o 
  10   3   3        4.42        8.36      8.36 o 
  11   3   3       39.85       10.97     14.63 o 
 -11   4   3       43.50       68.43     15.67 o 
 -10   4   3       51.39       74.70     11.49 o 
  -9   4   3      179.46      184.93     16.72 o 
  -8   4   3       44.59       39.70      5.22 o 
  -7   4   3      161.42      147.31      6.79 o 
  -6   4   3        4.53        6.79      2.61 o 
  -5   4   3        5.73        0.95      2.41 o 
  -4   4   3       45.46       61.22      4.70 o 
  -3   4   3      131.15      171.29      9.66 o 
  -2   4   3        0.26       -1.11      1.34 o 
  -1   4   3      245.89      242.14      5.77 o 
   0   4   3      237.16      273.41      6.34 o 
   1   4   3       11.78       14.10      1.44 o 
   2   4   3      329.78      340.97      5.99 o 
   3   4   3       22.29       16.83      2.01 o 
   4   4   3      608.28      690.52     12.54 o 
   5   4   3      204.24      200.40      5.72 o 
   6   4   3      951.33      988.99     19.45 o 
   7   4   3      369.58      375.15     13.30 o 
   8   4   3        0.31       -1.57      5.75 o 
   9   4   3        0.17       16.19      8.88 o 
  10   4   3       12.24        2.09      9.93 o 
  11   4   3       28.42       25.60     13.58 o 
 -10   5   3       65.12       65.82     13.06 o 
  -9   5   3        4.91        2.61      7.84 o 
  -8   5   3       38.36       36.04      5.75 o 
  -7   5   3      141.82      132.69      7.84 o 
  -6   5   3      461.90      500.97     16.19 o 
  -5   5   3       33.27       24.03      4.18 o 
  -4   5   3      782.99      838.79     18.67 o 
  -3   5   3      190.63      219.85      6.86 o 
  -2   5   3      603.41      642.82     13.45 o 
  -1   5   3     1529.49     1725.44     32.75 o 
   0   5   3       98.32       94.56      2.22 o 
   1   5   3      482.24      568.23     15.41 o 
   2   5   3        1.46        3.80      2.01 o 
   3   5   3       20.67       20.29      1.44 o 
   4   5   3      112.21      100.31      3.64 o 
   5   5   3        3.51       -0.21      2.61 o 
   6   5   3      172.24      191.27      8.10 o 
   7   5   3       30.35       28.49      5.85 o 
   8   5   3        7.44        9.51      5.22 o 
   9   5   3       47.95       48.06     14.10 o 
  10   5   3        4.24       -1.57     10.97 o 
 -10   6   3       11.05       19.85     16.72 o 
  -9   6   3       73.42       89.85     13.58 o 
  -8   6   3       20.11       13.58      5.75 o 
  -7   6   3       96.71       98.73     11.49 o 
  -6   6   3      206.79      204.78     11.49 o 
  -5   6   3      153.58      145.22      8.36 o 
  -4   6   3       89.54       90.19      5.69 o 
  -3   6   3       10.61       10.24      2.01 o 
  -2   6   3       12.50       12.33      5.22 o 
  -1   6   3        1.67        2.04      1.44 o 
   0   6   3      282.17      280.03      5.72 o 
   1   6   3      249.50      237.75     10.71 o 
   2   6   3       34.62       37.01      4.18 o 
   3   6   3       47.50       50.87      5.75 o 
   4   6   3        0.02       -0.71      3.13 o 
   5   6   3      162.09      154.37      6.53 o 
   6   6   3      103.68       93.96     14.10 o 
   7   6   3       11.77       16.65      5.77 o 
   8   6   3        0.18       -6.67      7.14 o 
   9   6   3        1.53        0.00      9.40 o 
  10   6   3       12.14       30.82     15.15 o 
  -9   7   3       19.25       14.63      9.93 o 
  -8   7   3       28.50       30.30     10.45 o 
  -7   7   3       26.65       29.25      7.31 o 
  -6   7   3      344.53      353.13     16.72 o 
  -5   7   3       35.42       23.07     12.54 o 
  -4   7   3      137.24      123.27      5.49 o 
  -3   7   3       65.83       72.43     12.01 o 
  -2   7   3        5.73        7.38      7.05 o 
  -1   7   3      424.86      477.52     12.79 o 
   0   7   3       38.47       40.65      2.69 o 
   1   7   3      497.40      494.72     11.45 o 
   2   7   3      818.10      861.42     25.12 o 
   3   7   3       22.67       21.68      4.06 o 
   4   7   3      102.77       81.09      5.75 o 
   5   7   3       27.98       32.15      3.16 o 
   6   7   3       80.08       91.37     22.72 o 
   7   7   3        5.61        2.72      9.93 o 
   8   7   3       81.08       92.27     10.52 o 
   9   7   3       23.26       20.37     13.58 o 
  -8   8   3       12.16        4.18     10.97 o 
  -7   8   3        5.67        7.31      9.40 o 
  -6   8   3       43.53       44.93      9.93 o 
  -5   8   3      309.33      296.72     18.81 o 
  -4   8   3       93.76       91.94     10.97 o 
  -3   8   3        6.30        2.07      4.25 o 
  -2   8   3      187.90      194.57     26.12 o 
  -1   8   3        1.53        2.31      1.25 o 
   0   8   3      210.02      206.88      8.16 o 
   1   8   3      413.09      432.64     12.19 o 
   2   8   3      208.32      205.32      9.66 o 
   3   8   3      226.28      210.28     17.24 o 
   4   8   3      118.51      110.88      9.93 o 
   5   8   3       62.47       59.04      7.25 o 
   6   8   3      238.13      270.28     15.43 o 
   7   8   3       78.32       90.21      9.41 o 
   8   8   3        0.91       13.58     10.97 o 
  -7   9   3       50.75       97.69     15.15 o 
  -6   9   3       17.59       14.63      8.36 o 
  -5   9   3       18.34        7.31      8.36 o 
  -4   9   3       18.25       14.63      7.84 o 
  -3   9   3       22.02       20.37      7.84 o 
  -2   9   3       53.39       44.93      8.36 o 
  -1   9   3       43.44       26.12      5.39 o 
   0   9   3        0.43       -0.15      3.13 o 
   1   9   3      100.59       98.35      8.36 o 
   2   9   3      132.94      157.27      7.43 o 
   3   9   3       18.96       15.64      5.89 o 
   4   9   3      139.59      141.94     10.32 o 
   5   9   3        5.01       -6.53      6.53 o 
   6   9   3       34.36       33.35      7.76 o 
   7   9   3      133.72      129.59     17.50 o 
  -6  10   3        0.66        8.36     14.63 o 
  -5  10   3       13.83        1.04      8.36 o 
  -4  10   3       18.35        9.93      8.88 o 
  -3  10   3       25.70       13.58      9.40 o 
  -2  10   3       87.29       87.01      9.00 o 
  -1  10   3       38.11       32.27      6.27 o 
   0  10   3        0.38       -2.09      5.77 o 
   1  10   3        9.60        5.06      5.13 o 
   2  10   3       28.60       32.56      6.25 o 
   3  10   3        0.22        4.99      5.72 o 
   4  10   3       76.82       80.08     23.25 o 
   5  10   3      125.16      138.00     13.84 o 
   6  10   3        1.18        1.09      7.88 o 
  -4  11   3       10.90       26.64     11.49 o 
  -3  11   3      160.20      179.18     20.90 o 
  -2  11   3       51.27       41.27     13.06 o 
  -1  11   3        0.01       12.54      9.93 o 
   0  11   3       30.67       33.96     11.49 o 
   1  11   3        1.54        3.13      9.40 o 
   2  11   3       38.06       37.09     12.54 o 
   3  11   3       58.60       55.37     13.58 o 
   4  11   3        8.75       17.24     11.49 o 
 -11   0   4       18.32        1.57      9.93 o 
 -10   0   4        8.20        7.31     12.54 o 
  -9   0   4        5.94       -4.70      8.36 o 
  -8   0   4       12.24       19.85      7.84 o 
  -7   0   4       76.63       85.15      8.88 o 
  -6   0   4        6.51        5.22      2.61 o 
  -5   0   4     2783.88     3211.64     85.15 o 
  -4   0   4      163.71      173.43      5.22 o 
  -3   0   4      979.09     1142.46     24.55 o 
  -2   0   4     3693.79     3693.81     75.75 o 
  -1   0   4      786.23      755.37     16.19 o 
   0   0   4    17522.45    17445.16    709.40 o 
   1   0   4      217.10      186.49      3.66 o 
   2   0   4     3827.54     3933.59     75.22 o 
   3   0   4     4977.00     5489.26    106.04 o 
   4   0   4        0.70        3.66      2.09 o 
   5   0   4      540.17      603.36     14.63 o 
   6   0   4     1510.95     1726.49     37.09 o 
   7   0   4       43.25       43.88      3.13 o 
   8   0   4      189.76      177.61     16.72 o 
   9   0   4       32.14       19.33     12.01 o 
  10   0   4      103.96       71.04     19.85 o 
  11   0   4      152.86      119.63     19.85 o 
 -11   1   4        2.69       -2.51      8.26 o 
 -10   1   4        0.76       -0.55      7.28 o 
  -9   1   4       13.68       12.48      7.05 o 
  -8   1   4        1.43        0.31      3.48 o 
  -7   1   4      141.58      120.04     10.19 o 
  -6   1   4        9.45       10.12      3.40 o 
  -5   1   4       11.36        8.36      3.66 o 
  -4   1   4        0.11       -0.60      1.25 o 
  -3   1   4      302.38      351.40      7.03 o 
  -2   1   4      727.73      746.45     12.47 o 
  -1   1   4      400.41      405.33      8.31 o 
   0   1   4      548.12      519.78     11.23 o 
   1   1   4     2884.51     2852.60     34.70 o 
   2   1   4      994.72      980.26     15.93 o 
   3   1   4      126.68      132.69      2.96 o 
   4   1   4       25.67       32.09      2.01 o 
   5   1   4      837.38      939.45     15.91 o 
   6   1   4      458.70      497.87     10.67 o 
   7   1   4        0.98        8.13      4.90 o 
   8   1   4        0.97        1.54      2.85 o 
   9   1   4       18.93       21.51      9.41 o 
  10   1   4       14.65       19.27      9.37 o 
  11   1   4       15.51       10.97      9.79 o 
 -11   2   4        0.17       -6.21      7.88 o 
 -10   2   4        0.64        3.66      7.84 o 
  -9   2   4        0.10        1.71      4.79 o 
  -8   2   4      441.80      481.10     14.85 o 
  -7   2   4       47.35       45.45      3.56 o 
  -6   2   4      150.35      160.95      5.22 o 
  -5   2   4      178.12      177.05      4.43 o 
  -4   2   4       52.15       52.62      2.35 o 
  -3   2   4      212.92      205.81      7.31 o 
  -2   2   4     1865.22     1984.44     36.77 o 
  -1   2   4     1846.06     1858.39     33.69 o 
   0   2   4     3902.25     4092.78     58.86 o 
   1   2   4     1370.07     1450.80     20.66 o 
   2   2   4      221.20      247.76      3.87 o 
   3   2   4        1.10        3.47      1.31 o 
   4   2   4      924.78     1037.14     16.29 o 
   5   2   4      714.55      732.43     12.93 o 
   6   2   4      148.17      153.51      4.98 o 
   7   2   4       84.05       74.97      5.54 o 
   8   2   4       78.11       71.85      7.43 o 
   9   2   4       44.69       32.46      6.47 o 
  10   2   4       37.07       31.40      9.16 o 
  11   2   4       29.22       18.14      9.93 o 
 -11   3   4       18.42       17.76     10.97 o 
 -10   3   4       62.60       67.91     11.49 o 
  -9   3   4       11.58       13.58      6.79 o 
  -8   3   4        6.81        1.57      3.66 o 
  -7   3   4        0.58        1.04      3.13 o 
  -6   3   4        0.35       -1.17      4.18 o 
  -5   3   4       20.49       16.18      6.01 o 
  -4   3   4      731.69      834.08     24.29 o 
  -3   3   4       19.67       15.81      1.34 o 
  -2   3   4     2604.85     2797.25     51.08 o 
  -1   3   4       47.19       58.95      1.63 o 
   0   3   4      839.84      951.81     16.13 o 
   1   3   4        0.37        1.88      0.78 o 
   2   3   4       79.26      103.81      2.61 o 
   3   3   4     1220.95     1358.37     20.50 o 
   4   3   4      388.31      371.68      7.39 o 
   5   3   4        3.79        4.18      2.22 o 
   6   3   4      955.86      993.64     21.16 o 
   7   3   4       81.88       68.23      6.47 o 
   8   3   4      387.08      395.33     16.41 o 
   9   3   4      245.21      267.99     17.76 o 
  10   3   4        0.00       -1.04      7.84 o 
  11   3   4       25.05       21.94     15.15 o 
 -11   4   4       12.77        8.88     15.67 o 
 -10   4   4        4.85        3.66     12.01 o 
  -9   4   4      147.91      161.94     14.63 o 
  -8   4   4       54.84       54.33      6.27 o 
  -7   4   4        0.27        0.00      3.13 o 
  -6   4   4      457.81      502.02     16.19 o 
  -5   4   4       23.81       16.42      8.36 o 
  -4   4   4     1299.45     1383.24     29.62 o 
  -3   4   4        5.99        5.83      1.83 o 
  -2   4   4      932.00     1000.67     17.54 o 
  -1   4   4      466.38      505.54     27.69 o 
   0   4   4       18.36       26.65      4.18 o 
   1   4   4     2147.68     2388.64     38.05 o 
   2   4   4        1.55       -0.17      1.04 o 
   3   4   4      248.03      293.25      6.02 o 
   4   4   4      221.77      221.48     11.23 o 
   5   4   4       10.61        7.87      2.75 o 
   6   4   4        7.35        9.43      4.96 o 
   7   4   4      450.31      448.26     16.69 o 
   8   4   4       47.03       46.63      7.20 o 
   9   4   4      198.01      194.33     15.15 o 
  10   4   4        6.53        7.84      9.93 o 
 -10   5   4        0.21        4.70      9.40 o 
  -9   5   4       15.38       13.06      9.40 o 
  -8   5   4      197.35      208.96     11.49 o 
  -7   5   4      275.25      287.84     10.97 o 
  -6   5   4     1024.59     1116.34     37.61 o 
  -5   5   4      565.94      570.97     20.37 o 
  -4   5   4       26.53       28.91      2.61 o 
  -3   5   4      156.05      151.45      7.31 o 
  -2   5   4        7.25        6.08      1.25 o 
  -1   5   4      159.75      163.35      5.50 o 
   0   5   4      274.75      274.67      5.27 o 
   1   5   4      148.14      158.60      3.64 o 
   2   5   4       56.63       55.06      2.61 o 
   3   5   4        6.37        4.70      1.57 o 
   4   5   4      299.31      336.93      9.14 o 
   5   5   4       46.23       40.72      5.49 o 
   6   5   4      145.87      149.06      7.76 o 
   7   5   4        3.10       -1.57      4.80 o 
   8   5   4      145.20      132.76     10.43 o 
   9   5   4       49.79       47.01     10.97 o 
  10   5   4        3.56       -3.13      9.40 o 
 -10   6   4       11.44       39.18     18.81 o 
  -9   6   4      165.12      154.10     14.10 o 
  -8   6   4       78.80       71.04      7.84 o 
  -7   6   4      186.52      181.27     13.58 o 
  -6   6   4       77.82       70.52      6.79 o 
  -5   6   4      367.32      323.36     13.58 o 
  -4   6   4      182.66      200.07     16.46 o 
  -3   6   4       16.98       15.80      2.01 o 
  -2   6   4      307.16      295.12      9.65 o 
  -1   6   4     1735.64     1925.54     44.55 o 
   0   6   4       87.07       89.28      5.22 o 
   1   6   4       70.68       88.33      2.61 o 
   2   6   4       24.46       27.53      2.28 o 
   3   6   4      608.22      638.93     14.31 o 
   4   6   4      256.42      274.74      7.57 o 
   5   6   4      386.11      390.52     12.55 o 
   6   6   4       32.65       26.53      4.52 o 
   7   6   4       67.66       58.42      8.36 o 
   8   6   4      152.62      165.45     13.02 o 
   9   6   4        5.05       19.85     10.45 o 
  10   6   4        0.04        9.40     13.58 o 
  -9   7   4        0.13       -5.75     10.97 o 
  -8   7   4       16.50       12.01      5.75 o 
  -7   7   4       50.32       42.84     11.49 o 
  -6   7   4        2.42        2.09      4.70 o 
  -5   7   4       25.95       18.94      4.82 o 
  -4   7   4       58.41       61.52      4.06 o 
  -3   7   4       41.88       39.50      5.56 o 
  -2   7   4       47.34       46.71      5.22 o 
  -1   7   4      187.43      176.18      9.07 o 
   0   7   4       19.67       21.69      4.44 o 
   1   7   4       23.49       24.54      3.09 o 
   2   7   4        2.70        3.02      1.63 o 
   3   7   4       39.79       39.11      3.09 o 
   4   7   4       21.71       24.76      4.14 o 
   5   7   4      171.43      162.71      6.65 o 
   6   7   4       14.04        8.58      4.57 o 
   7   7   4       25.66       22.44      6.53 o 
   8   7   4       11.91       11.06      7.57 o 
   9   7   4        0.06        7.84     11.49 o 
  -8   8   4        7.70       -5.22      9.40 o 
  -7   8   4        2.04        2.61      8.36 o 
  -6   8   4       42.61       42.31      8.36 o 
  -5   8   4       13.64       11.49      6.79 o 
  -4   8   4       40.70       32.54      7.12 o 
  -3   8   4      367.81      380.27     22.72 o 
  -2   8   4      240.15      259.69     18.02 o 
  -1   8   4       51.58       47.39      3.27 o 
   0   8   4        4.56        7.09      5.22 o 
   1   8   4        0.02        2.13      2.21 o 
   2   8   4       76.70       72.22      3.66 o 
   3   8   4       46.80       41.83      4.50 o 
   4   8   4      121.62      102.09     11.49 o 
   5   8   4        7.34       -2.03      8.10 o 
   6   8   4        6.51        7.66      5.89 o 
   7   8   4       39.81       37.41      8.40 o 
   8   8   4        2.63       -1.22      8.78 o 
  -7   9   4       81.95       76.79     15.67 o 
  -6   9   4        0.54       15.67     13.06 o 
  -5   9   4        0.29      -10.45     10.45 o 
  -4   9   4      164.30      187.54     16.19 o 
  -3   9   4      129.13      161.42     15.15 o 
  -2   9   4       43.25       35.00      7.84 o 
  -1   9   4       65.72       62.93      6.83 o 
   0   9   4        0.04        2.34      4.74 o 
   1   9   4        0.00        9.66      6.53 o 
   2   9   4        0.00        2.42      7.84 o 
   3   9   4       39.45       31.70     12.28 o 
   4   9   4        5.41        3.66      6.09 o 
   5   9   4        8.76       -0.28      7.84 o 
   6   9   4       39.17       47.92      8.77 o 
   7   9   4       22.92       31.97     13.56 o 
  -6  10   4      168.08      138.43     19.85 o 
  -5  10   4        0.37       17.24     10.45 o 
  -4  10   4       12.96        8.88      9.40 o 
  -3  10   4       17.94       -1.57      7.31 o 
  -2  10   4      210.74      235.79     13.56 o 
  -1  10   4       64.93       84.79      8.89 o 
   0  10   4       32.27       43.84      9.40 o 
   1  10   4       61.55       50.95      7.20 o 
   2  10   4       15.32       24.28      6.15 o 
   3  10   4        1.67       -8.36      8.36 o 
   4  10   4      140.35      140.45     13.93 o 
   5  10   4       79.41       82.45     10.69 o 
   6  10   4        0.19       -9.04      9.04 o 
  -4  11   4        1.09      -11.49     11.49 o 
  -3  11   4        9.68       11.49     10.45 o 
  -2  11   4       32.38       33.43     11.49 o 
  -1  11   4        1.77      -10.45     10.45 o 
   0  11   4       50.59       42.84     12.01 o 
   1  11   4       15.86        8.36     11.49 o 
   2  11   4       72.83       79.93     13.58 o 
   3  11   4       11.49        4.70     12.01 o 
   4  11   4        4.52       31.87     19.33 o 
 -11   1   5        4.68       12.17      8.47 o 
 -10   1   5        0.00       -6.99      6.99 o 
  -9   1   5      276.58      287.48     14.35 o 
  -8   1   5        5.33        5.94      6.01 o 
  -7   1   5       31.58       31.76      4.57 o 
  -6   1   5      182.66      166.40      6.53 o 
  -5   1   5     1417.00     1591.95     30.80 o 
  -4   1   5      164.52      171.03      4.14 o 
  -3   1   5      626.25      732.48     11.88 o 
  -2   1   5      176.66      203.50      4.25 o 
  -1   1   5      747.84      713.59     11.98 o 
   0   1   5     5212.05     5495.43     77.80 o 
   1   1   5      663.38      666.96      9.93 o 
   2   1   5     1490.89     1584.19     19.39 o 
   3   1   5     1066.10     1055.36     15.30 o 
   4   1   5      192.24      197.96      4.24 o 
   5   1   5     2415.58     2723.27     40.97 o 
   6   1   5      324.74      347.75      8.88 o 
   7   1   5       40.06       45.90      6.01 o 
   8   1   5        8.66        7.80      2.61 o 
   9   1   5       54.54       44.51      8.63 o 
  10   1   5        7.08       12.18      8.30 o 
  11   1   5       96.85      103.60     17.76 o 
 -11   2   5       25.10       23.21      8.10 o 
 -10   2   5       38.63       31.84      7.94 o 
  -9   2   5       31.21       39.86      6.01 o 
  -8   2   5        1.04       -1.74      5.22 o 
  -7   2   5       76.69       67.27      7.57 o 
  -6   2   5       35.78       27.95      3.40 o 
  -5   2   5       62.60       83.67      6.01 o 
  -4   2   5      113.98      109.10      3.35 o 
  -3   2   5      408.96      509.87     10.17 o 
  -2   2   5     2185.69     2377.57     42.59 o 
  -1   2   5      802.25      832.83     14.02 o 
   0   2   5      359.88      346.91      5.12 o 
   1   2   5      906.98     1057.78     13.48 o 
   2   2   5     2635.04     2895.84     35.98 o 
   3   2   5        3.83        2.44      0.93 o 
   4   2   5        5.55        3.34      1.74 o 
   5   2   5        2.20        2.66      2.35 o 
   6   2   5       31.95       32.08      2.96 o 
   7   2   5        1.78       -1.32      3.49 o 
   8   2   5       39.35       38.50      9.40 o 
   9   2   5        7.34       13.58      6.09 o 
  10   2   5      103.72      130.38     13.60 o 
  11   2   5       12.12       15.44      9.47 o 
 -11   3   5        0.17       12.54     13.06 o 
 -10   3   5        0.31       -3.13      7.31 o 
  -9   3   5        0.63       -6.79      6.79 o 
  -8   3   5      228.08      260.15     12.01 o 
  -7   3   5       74.32       77.31      4.70 o 
  -6   3   5       73.77       64.78      3.66 o 
  -5   3   5       16.12       22.48      3.92 o 
  -4   3   5      307.84      376.51      9.76 o 
  -3   3   5      243.95      232.20      5.35 o 
  -2   3   5     1954.93     2055.53     59.29 o 
  -1   3   5      768.41      893.72     17.17 o 
   0   3   5       94.21      100.32      2.87 o 
   1   3   5      552.95      618.57      9.41 o 
   2   3   5      688.23      716.28     11.21 o 
   3   3   5     2515.18     2711.63     42.15 o 
   4   3   5        0.38        0.78      0.99 o 
   5   3   5       51.59       49.65      3.12 o 
   6   3   5       29.79       27.10      2.75 o 
   7   3   5      300.06      295.63     11.80 o 
   8   3   5       34.70       22.87      5.39 o 
   9   3   5        0.31       -2.09      7.31 o 
  10   3   5        3.29       -6.79      9.40 o 
  11   3   5        1.38        8.36     11.49 o 
 -10   4   5       84.24      103.43     13.58 o 
  -9   4   5        3.19        7.84      6.27 o 
  -8   4   5       14.60       15.15      5.22 o 
  -7   4   5      352.78      370.90     13.06 o 
  -6   4   5        0.01       -2.61      2.61 o 
  -5   4   5        0.54       -0.07      2.87 o 
  -4   4   5      371.58      389.66      9.55 o 
  -3   4   5      671.82      796.52     15.44 o 
  -2   4   5     1584.59     1862.03     31.98 o 
  -1   4   5      111.75      123.28      5.49 o 
   0   4   5      303.55      341.34      6.64 o 
   1   4   5      939.62     1015.31     16.94 o 
   2   4   5      349.14      392.01     10.19 o 
   3   4   5        1.65        1.83      1.34 o 
   4   4   5      289.25      305.99      7.73 o 
   5   4   5      102.32      105.91      3.64 o 
   6   4   5      175.83      185.63      8.01 o 
   7   4   5        0.00       -0.52      4.06 o 
   8   4   5       68.16       64.66     10.97 o 
   9   4   5       39.84       36.76      7.82 o 
  10   4   5        0.01        0.52      9.40 o 
 -10   5   5        3.18        5.22     13.58 o 
  -9   5   5        6.61       11.49      5.75 o 
  -8   5   5      313.41      342.69     16.19 o 
  -7   5   5      129.79      150.45      8.88 o 
  -6   5   5      452.10      468.06     16.72 o 
  -5   5   5      166.35      163.51      7.84 o 
  -4   5   5      738.92      783.76     17.20 o 
  -3   5   5       90.12       84.74      3.26 o 
  -2   5   5      926.07     1020.80     19.69 o 
  -1   5   5        2.16       -1.19      2.87 o 
   0   5   5      624.16      664.63     11.92 o 
   1   5   5      138.82      148.30      5.49 o 
   2   5   5       36.62       46.18      3.92 o 
   3   5   5      196.57      212.80      5.12 o 
   4   5   5      438.69      436.21     11.75 o 
   5   5   5       94.50       92.18      4.80 o 
   6   5   5        0.04        2.74      1.49 o 
   7   5   5      204.69      216.21     12.01 o 
   8   5   5       98.04       86.76     10.14 o 
   9   5   5        2.34       -0.66      6.02 o 
  10   5   5       28.32       49.63     12.01 o 
  -9   6   5        4.02        7.31      9.40 o 
  -8   6   5       37.90       50.15      7.84 o 
  -7   6   5       62.81       60.60      7.31 o 
  -6   6   5      245.96      276.87     13.06 o 
  -5   6   5      328.74      329.10     12.54 o 
  -4   6   5       69.05       63.16      3.64 o 
  -3   6   5      110.27      111.99      4.14 o 
  -2   6   5        3.47        5.22      3.13 o 
  -1   6   5      908.53      991.94     25.25 o 
   0   6   5      100.80      104.41      3.64 o 
   1   6   5       12.06       11.45      2.21 o 
   2   6   5      107.03      103.96      4.10 o 
   3   6   5        0.11       -0.42      2.38 o 
   4   6   5      168.79      180.82      5.89 o 
   5   6   5      111.45      102.46      8.88 o 
   6   6   5      149.47      166.71     13.32 o 
   7   6   5      112.29      127.04     10.54 o 
   8   6   5        1.64        2.41      6.62 o 
   9   6   5       15.05       18.26      8.78 o 
  -9   7   5       53.06       84.10     25.07 o 
  -8   7   5        1.37        1.57      6.27 o 
  -7   7   5      213.93      233.51     16.72 o 
  -6   7   5       34.36       32.39      7.31 o 
  -5   7   5        2.87        0.82      2.89 o 
  -4   7   5       90.17       89.21      4.98 o 
  -3   7   5        2.38       -1.00      2.21 o 
  -2   7   5      461.73      510.66     20.90 o 
  -1   7   5     1432.68     1623.54     59.29 o 
   0   7   5      439.75      475.59     13.65 o 
   1   7   5        7.90        7.28      4.44 o 
   2   7   5       75.42       67.66      3.40 o 
   3   7   5      151.67      128.07     10.71 o 
   4   7   5       39.56       45.79      4.74 o 
   5   7   5       55.08       49.06      7.57 o 
   6   7   5       10.01        9.36      4.52 o 
   7   7   5        3.35       -7.84      7.84 o 
   8   7   5        0.40        1.40      6.99 o 
   9   7   5        3.09       -6.84      9.19 o 
  -8   8   5        4.48       19.33     15.15 o 
  -7   8   5       48.17       42.31      9.93 o 
  -6   8   5      184.84      161.42     15.15 o 
  -5   8   5        1.30        1.94      3.76 o 
  -4   8   5      235.18      219.43     12.23 o 
  -3   8   5       22.23       15.38      5.26 o 
  -2   8   5       38.55       38.48      6.03 o 
  -1   8   5        0.31        0.75      2.61 o 
   0   8   5      914.97      942.76     30.23 o 
   1   8   5       57.80       58.24      8.10 o 
   2   8   5       45.87       38.35      4.18 o 
   3   8   5        4.65        5.84      2.89 o 
   4   8   5       24.30       26.93     13.58 o 
   5   8   5       88.06       97.73      9.21 o 
   6   8   5      162.48      164.30     12.12 o 
   7   8   5       41.91       37.58      8.40 o 
   8   8   5        4.72       -4.57      7.36 o 
  -7   9   5       21.02       18.81     16.19 o 
  -6   9   5       36.78       38.13     10.97 o 
  -5   9   5       11.47       17.24      9.40 o 
  -4   9   5        4.86        3.13      7.31 o 
  -3   9   5       96.24      112.31     11.49 o 
  -2   9   5        0.18       -6.27      6.27 o 
  -1   9   5      137.94      135.38      9.89 o 
   0   9   5      184.28      176.72     10.52 o 
   1   9   5        3.01        4.57      4.24 o 
   2   9   5      118.50      123.04     11.23 o 
   3   9   5       30.49       42.42      6.46 o 
   4   9   5        3.81        6.18      6.47 o 
   5   9   5       14.18        9.26     17.24 o 
   6   9   5       20.23        7.21      8.69 o 
   7   9   5       23.78       39.40      9.78 o 
  -6  10   5        0.26        4.70     15.67 o 
  -5  10   5       67.01       70.52     12.54 o 
  -4  10   5       54.54       30.30     13.06 o 
  -3  10   5        3.30       10.97      9.40 o 
  -2  10   5        1.29       -1.61      5.89 o 
  -1  10   5      145.44      142.99     10.52 o 
   0  10   5       11.46       13.30      6.02 o 
   1  10   5        7.05       -0.91      5.13 o 
   2  10   5       13.17       18.64      7.65 o 
   3  10   5        0.51        0.97      6.15 o 
   4  10   5        2.03       12.81      8.40 o 
   5  10   5       44.21       37.70     12.80 o 
  -3  11   5       67.84       71.58      9.97 o 
  -2  11   5        0.19        0.20      7.84 o 
  -1  11   5       70.46       69.29     10.19 o 
   0  11   5       20.26       19.85      6.65 o 
   1  11   5       29.74       26.29      7.20 o 
   2  11   5       10.29       17.06      8.63 o 
   3  11   5        0.59        2.09     14.10 o 
 -11   0   6        5.59       10.45     10.97 o 
 -10   0   6        2.37        3.66      8.36 o 
  -9   0   6        1.29       -7.84      7.84 o 
  -8   0   6        7.82        1.04      8.88 o 
  -7   0   6      250.66      226.19     16.72 o 
  -6   0   6       76.41       70.52      5.22 o 
  -5   0   6      345.84      320.75     10.45 o 
  -4   0   6      996.27      928.81     22.46 o 
  -3   0   6     5426.06     5627.17    115.45 o 
  -2   0   6      699.34      704.18     18.81 o 
  -1   0   6       37.78       30.30      1.04 o 
   0   0   6      420.94      525.00     10.97 o 
   1   0   6     1885.30     2078.06     42.31 o 
   2   0   6      348.21      368.81      8.36 o 
   3   0   6      520.08      576.72     12.54 o 
   4   0   6      169.22      179.18      5.75 o 
   5   0   6       13.72       14.10      3.13 o 
   6   0   6        8.44        3.66      2.61 o 
   7   0   6      616.65      613.81     21.94 o 
   8   0   6        2.67       22.99     12.01 o 
   9   0   6       20.67       27.69     15.15 o 
  10   0   6       89.55       82.01     20.90 o 
  11   0   6        8.91       -8.88     18.28 o 
 -11   1   6       10.89       12.85     10.34 o 
 -10   1   6       11.18       13.55      6.79 o 
  -9   1   6        1.89       -0.52      5.44 o 
  -8   1   6       57.11       61.18      7.03 o 
  -7   1   6       49.68       39.40      4.90 o 
  -6   1   6       15.43       16.68      2.61 o 
  -5   1   6        0.64       -0.75      1.63 o 
  -4   1   6        0.24        0.78      1.48 o 
  -3   1   6     1678.31     1926.99     31.25 o 
  -2   1   6       28.87       30.67      1.57 o 
  -1   1   6      205.84      241.44      4.01 o 
   0   1   6     1279.17     1258.82     19.20 o 
   1   1   6      123.87      135.04      2.22 o 
   2   1   6      560.43      608.87      9.21 o 
   3   1   6     1011.39     1085.77     15.30 o 
   4   1   6     2469.91     2723.48     43.55 o 
   5   1   6     1209.08     1298.47     21.05 o 
   6   1   6        7.06       11.20      2.38 o 
   7   1   6      204.63      197.15      8.53 o 
   8   1   6       34.94       28.78      5.77 o 
   9   1   6       38.66       53.81     16.19 o 
  10   1   6        0.66        0.76      8.40 o 
  11   1   6        3.93        0.49      8.66 o 
 -11   2   6        7.86        9.40     11.49 o 
 -10   2   6        0.38       -4.94      6.01 o 
  -9   2   6        3.26        0.92      5.12 o 
  -8   2   6      195.93      208.63     11.75 o 
  -7   2   6      104.40       98.38      5.09 o 
  -6   2   6       55.43       51.47      6.01 o 
  -5   2   6       43.87       41.82      4.70 o 
  -4   2   6      687.49      781.59     15.23 o 
  -3   2   6       24.20       29.51      2.87 o 
  -2   2   6      677.31      803.91     15.20 o 
  -1   2   6     1962.80     2131.84     37.50 o 
   0   2   6     4043.15     4462.99     57.11 o 
   1   2   6        4.35        4.58      0.78 o 
   2   2   6      393.86      414.84      6.09 o 
   3   2   6      295.48      307.89      6.02 o 
   4   2   6        3.33        8.31      1.63 o 
   5   2   6       58.40       57.40      2.75 o 
   6   2   6       32.92       32.03      3.12 o 
   7   2   6      845.02      844.26     24.74 o 
   8   2   6        6.37        2.44      3.87 o 
   9   2   6        3.33        3.93      7.52 o 
  10   2   6        5.71        4.48      7.51 o 
  11   2   6       37.51       32.91     13.58 o 
 -11   3   6        2.61        6.79     17.76 o 
 -10   3   6       31.33       24.03      8.36 o 
  -9   3   6       88.77       90.90     10.45 o 
  -8   3   6      207.19      201.64      9.93 o 
  -7   3   6      217.50      197.46      7.84 o 
  -6   3   6      141.98      134.78      5.22 o 
  -5   3   6      119.09      126.04      5.22 o 
  -4   3   6      312.24      351.66      8.23 o 
  -3   3   6      100.73      111.62      4.16 o 
  -2   3   6       34.71       48.39      2.22 o 
  -1   3   6     1241.90     1399.44     24.72 o 
   0   3   6     2326.12     2439.71     37.72 o 
   1   3   6      159.43      142.90      3.66 o 
   2   3   6      463.33      462.66      7.20 o 
   3   3   6      742.84      806.87     16.19 o 
   4   3   6      805.71      919.43     15.31 o 
   5   3   6      163.97      160.09      5.35 o 
   6   3   6      109.98      114.66      5.54 o 
   7   3   6      557.25      595.23     20.82 o 
   8   3   6      290.29      268.55     23.77 o 
   9   3   6        4.58       -7.84      7.84 o 
  10   3   6       34.42       31.34     10.97 o 
  11   3   6       18.07       21.42     12.54 o 
 -10   4   6        0.00       -6.27     13.06 o 
  -9   4   6        0.05       -5.75      5.75 o 
  -8   4   6       57.23       61.64      6.27 o 
  -7   4   6       36.00       33.43      4.18 o 
  -6   4   6        0.02        0.00      2.61 o 
  -5   4   6       91.92       83.32      4.29 o 
  -4   4   6      117.31      101.84      4.32 o 
  -3   4   6        0.23        0.52      1.40 o 
  -2   4   6       85.27      109.84      3.49 o 
  -1   4   6      376.91      417.11      8.10 o 
   0   4   6      333.49      346.40      7.34 o 
   1   4   6        8.30       11.61      2.01 o 
   2   4   6      207.91      219.23      4.57 o 
   3   4   6      306.26      345.67      6.62 o 
   4   4   6        2.12        1.25      1.74 o 
   5   4   6      663.41      721.00     16.72 o 
   6   4   6      686.27      716.55     18.74 o 
   7   4   6       60.77       64.93      6.09 o 
   8   4   6       19.97        2.77      5.49 o 
   9   4   6        6.38        5.49     11.23 o 
  10   4   6      336.90      344.78     25.60 o 
 -10   5   6       31.51       17.24     13.06 o 
  -9   5   6       45.42       47.01      8.36 o 
  -8   5   6       44.88       51.19      6.27 o 
  -7   5   6       74.75       77.31      5.75 o 
  -6   5   6      140.75      129.03      7.84 o 
  -5   5   6       84.29      101.87      6.27 o 
  -4   5   6      142.54      124.60      5.22 o 
  -3   5   6       58.63       56.84      3.12 o 
  -2   5   6        5.10        4.06      0.97 o 
  -1   5   6      479.20      464.22     12.12 o 
   0   5   6       90.32      105.10      6.79 o 
   1   5   6       40.47       45.03      4.44 o 
   2   5   6       51.09       52.57      2.61 o 
   3   5   6      309.84      330.10     14.37 o 
   4   5   6       39.92       28.38      5.75 o 
   5   5   6      150.81      148.58      5.50 o 
   6   5   6      115.36      102.14     14.63 o 
   7   5   6       19.78       17.94      7.05 o 
   8   5   6       11.62        9.93      6.79 o 
   9   5   6      158.03      131.98     20.90 o 
  10   5   6        0.89        7.84     10.45 o 
  -9   6   6       15.17       30.30     12.54 o 
  -8   6   6       60.11       56.42      7.84 o 
  -7   6   6       60.61       76.27     10.45 o 
  -6   6   6      124.29      115.45      8.36 o 
  -5   6   6      149.01      143.66      8.88 o 
  -4   6   6      859.29      888.29     24.33 o 
  -3   6   6      140.46      132.78      5.13 o 
  -2   6   6     1023.31     1150.45     27.06 o 
  -1   6   6        0.65       -0.20      2.89 o 
   0   6   6       16.83       17.27      2.38 o 
   1   6   6       44.99       48.76      5.49 o 
   2   6   6       56.61       59.57      2.80 o 
   3   6   6      323.62      345.81     10.29 o 
   4   6   6        9.95        9.27      3.13 o 
   5   6   6      652.33      658.30     18.81 o 
   6   6   6       37.83       34.20      9.14 o 
   7   6   6       31.17       40.52      7.66 o 
   8   6   6       18.46       20.90      8.26 o 
   9   6   6        6.04        9.57      8.36 o 
  -9   7   6        0.04      -18.28     18.28 o 
  -8   7   6       33.24       25.07      7.84 o 
  -7   7   6       24.26       24.55      8.36 o 
  -6   7   6        1.56       -7.31      8.36 o 
  -5   7   6       14.09        6.55      5.49 o 
  -4   7   6      687.02      713.77     21.45 o 
  -3   7   6      849.89      894.99     31.02 o 
  -2   7   6      470.91      495.97     16.33 o 
  -1   7   6      746.83      814.38     23.73 o 
   0   7   6      123.82      130.69      5.22 o 
   1   7   6      538.59      590.84     17.00 o 
   2   7   6      213.46      201.40      8.10 o 
   3   7   6       87.61       82.14      4.61 o 
   4   7   6       70.54       65.49      9.93 o 
   5   7   6        1.42       -2.05      4.76 o 
   6   7   6      263.02      285.56     20.63 o 
   7   7   6        1.17       12.74     12.54 o 
   8   7   6        2.10        4.61      7.57 o 
   9   7   6        2.24        7.23     10.60 o 
  -8   8   6        7.38       15.67     13.06 o 
  -7   8   6       66.88       96.64     19.33 o 
  -6   8   6       17.17       22.46      9.40 o 
  -5   8   6        8.06        5.02      4.16 o 
  -4   8   6        9.41        7.73      3.48 o 
  -3   8   6        0.69       -2.53      4.50 o 
  -2   8   6        0.53        1.82      4.50 o 
  -1   8   6       24.95       24.72      4.96 o 
   0   8   6      169.26      181.73     13.58 o 
   1   8   6       32.28       37.16      4.25 o 
   2   8   6        1.69        2.70      3.92 o 
   3   8   6       26.66       22.50      5.49 o 
   4   8   6       76.54       85.69      8.91 o 
   5   8   6      137.07      133.95     10.64 o 
   6   8   6       39.90       48.59      8.13 o 
   7   8   6        1.80        5.22      7.14 o 
   8   8   6        0.16        7.68      8.28 o 
  -7   9   6        5.72      -11.49     13.58 o 
  -6   9   6        0.84       -9.40     12.54 o 
  -5   9   6       10.32        6.79      7.31 o 
  -4   9   6      141.79      173.43     13.06 o 
  -3   9   6       41.04       38.13      8.88 o 
  -2   9   6       88.17       94.55     10.97 o 
  -1   9   6       59.19       70.12     10.71 o 
   0   9   6       37.23       36.87     16.46 o 
   1   9   6       78.07       88.44      8.91 o 
   2   9   6       39.92       36.42      6.39 o 
   3   9   6       66.06       71.15      9.00 o 
   4   9   6        7.68        8.24     10.45 o 
   5   9   6        0.53       -5.65      9.66 o 
   6   9   6        2.86        8.88      8.20 o 
   7   9   6        0.61       -7.93      8.66 o 
  -5  10   6       55.61       70.00     21.42 o 
  -4  10   6        8.46       14.63     12.54 o 
  -3  10   6       18.92       26.12      8.88 o 
  -2  10   6        0.87        1.04      6.65 o 
  -1  10   6       39.79       34.42      6.72 o 
   0  10   6       18.52       26.72      7.52 o 
   1  10   6       95.41       95.03     26.38 o 
   2  10   6        7.29       15.67      6.28 o 
   3  10   6       13.70       10.61      6.99 o 
   4  10   6        1.50       10.58      7.73 o 
   5  10   6        3.51        5.95      9.54 o 
  -3  11   6       12.71       20.74     11.75 o 
  -2  11   6       16.72       16.98      9.26 o 
  -1  11   6       82.08       75.14      9.78 o 
   0  11   6        5.81       -2.12      8.36 o 
   1  11   6       19.20       32.80      8.26 o 
   2  11   6       16.71       15.31      9.52 o 
   3  11   6       93.12      104.45     12.00 o 
 -11   1   7      153.45      129.55     15.68 o 
 -10   1   7        6.40        4.44      7.36 o 
  -9   1   7       43.16       53.59      8.69 o 
  -8   1   7        3.11        1.38      3.87 o 
  -7   1   7       83.01       76.19     12.01 o 
  -6   1   7      268.00      309.79      8.10 o 
  -5   1   7       56.53       53.14      2.51 o 
  -4   1   7        4.62        3.75      1.83 o 
  -3   1   7       13.43       23.32      1.25 o 
  -2   1   7      256.37      216.25      4.10 o 
  -1   1   7       24.19       37.87      2.09 o 
   0   1   7      248.60      252.13      8.62 o 
   1   1   7     1021.56     1090.53     13.93 o 
   2   1   7      336.01      347.40      4.80 o 
   3   1   7      538.47      602.09      8.67 o 
   4   1   7       81.75       83.55      2.51 o 
   5   1   7      573.14      597.25     16.46 o 
   6   1   7       52.87       56.17      3.32 o 
   7   1   7       31.18       19.58      4.35 o 
   8   1   7        0.94        2.47      4.52 o 
   9   1   7       66.59       48.83      8.67 o 
  10   1   7       12.67        5.98      9.07 o 
  11   1   7        5.25        8.42     10.45 o 
 -11   2   7        0.11       15.15     14.10 o 
 -10   2   7        8.49       13.65      7.57 o 
  -9   2   7       21.68       21.35      5.77 o 
  -8   2   7       13.97       12.29      4.90 o 
  -7   2   7      119.51      108.84     11.75 o 
  -6   2   7      242.34      220.75      6.17 o 
  -5   2   7      242.79      229.19      6.79 o 
  -4   2   7       40.19       54.30      3.13 o 
  -3   2   7       43.44       42.97      3.13 o 
  -2   2   7     3886.48     4426.46     94.55 o 
  -1   2   7     4211.83     4629.43     82.84 o 
   0   2   7       69.11      100.89      5.75 o 
   1   2   7        2.06       -0.84      0.87 o 
   2   2   7       94.89       95.45      2.21 o 
   3   2   7        2.33        2.61      1.57 o 
   4   2   7      129.33      132.78      4.01 o 
   5   2   7      255.35      265.28      7.57 o 
   6   2   7      313.10      309.87     15.15 o 
   7   2   7      275.37      294.15     10.64 o 
   8   2   7        3.50        5.32      7.57 o 
   9   2   7      144.43      140.04     10.32 o 
  10   2   7      135.37      146.46     14.28 o 
  11   2   7       13.88       27.69     13.58 o 
 -10   3   7       36.93       53.81     19.33 o 
  -9   3   7        1.49       12.54      9.40 o 
  -8   3   7      181.82      190.15      9.93 o 
  -7   3   7       63.31       62.16      6.27 o 
  -6   3   7       21.70       21.94      2.61 o 
  -5   3   7      169.91      191.39      5.37 o 
  -4   3   7       29.91       20.70      2.91 o 
  -3   3   7     1009.71     1177.86     21.96 o 
  -2   3   7      203.38      254.00      5.35 o 
  -1   3   7      204.08      276.65      5.54 o 
   0   3   7     1746.12     1998.11     26.55 o 
   1   3   7        9.57        6.96      0.87 o 
   2   3   7      173.49      207.90      3.87 o 
   3   3   7      216.04      208.28      4.14 o 
   4   3   7        0.20       -2.61      2.61 o 
   5   3   7      145.69      137.51      5.35 o 
   6   3   7      662.55      653.93     16.41 o 
   7   3   7        0.03        2.37      4.43 o 
   8   3   7        2.14        6.96      5.72 o 
   9   3   7       89.03       84.74      9.54 o 
  10   3   7       14.56        5.22      8.88 o 
 -10   4   7       11.31        8.88     13.06 o 
  -9   4   7       48.79       49.10      7.84 o 
  -8   4   7       43.22       44.40      5.75 o 
  -7   4   7       18.14       19.33      3.66 o 
  -6   4   7        0.12        3.13      3.13 o 
  -5   4   7      116.97      107.61      4.70 o 
  -4   4   7        0.20        2.09      1.94 o 
  -3   4   7      282.19      308.87      7.43 o 
  -2   4   7        5.59        9.56      1.34 o 
  -1   4   7        0.03       -0.91      1.83 o 
   0   4   7      214.98      238.15      5.30 o 
   1   4   7        2.54        3.02      1.63 o 
   2   4   7        5.98        7.31      1.40 o 
   3   4   7      139.09      122.78      3.32 o 
   4   4   7       78.59       72.12      6.27 o 
   5   4   7       77.78       79.84      5.75 o 
   6   4   7       59.13       64.83      8.36 o 
   7   4   7      225.18      211.31     11.38 o 
   8   4   7        8.14        8.78      5.30 o 
   9   4   7       41.27       46.93     14.37 o 
  10   4   7       37.20       21.42     10.45 o 
 -10   5   7        0.47      -12.54     12.54 o 
  -9   5   7       84.93       77.31     12.54 o 
  -8   5   7       54.97       65.30      7.84 o 
  -7   5   7      224.02      220.45     10.45 o 
  -6   5   7      156.61      163.51      9.93 o 
  -5   5   7        2.38        3.66      3.13 o 
  -4   5   7       37.35       33.43      3.13 o 
  -3   5   7      109.47      109.43      3.92 o 
  -2   5   7        5.39        3.79      1.34 o 
  -1   5   7       74.90       92.23      4.39 o 
   0   5   7      136.33      169.36      4.63 o 
   1   5   7       36.28       37.47      2.75 o 
   2   5   7      634.27      609.85     12.27 o 
   3   5   7      304.23      290.13      6.95 o 
   4   5   7       54.63       45.59      4.96 o 
   5   5   7      215.09      216.77      6.90 o 
   6   5   7       77.39       81.30      6.39 o 
   7   5   7      261.28      249.83     16.72 o 
   8   5   7        6.11       -4.23      9.14 o 
   9   5   7        9.34       18.13     17.76 o 
  10   5   7        0.75       -5.79      8.47 o 
  -9   6   7       19.52       19.85     15.67 o 
  -8   6   7       10.74        0.52      7.31 o 
  -7   6   7        1.52        6.79      5.22 o 
  -6   6   7       32.81       29.78      6.27 o 
  -5   6   7       24.41       25.07      4.70 o 
  -4   6   7      805.02      897.58     22.99 o 
  -3   6   7       51.04       57.58      3.48 o 
  -2   6   7      503.04      499.35     13.79 o 
  -1   6   7      571.49      626.66     17.00 o 
   0   6   7      633.24      662.37     14.93 o 
   1   6   7     1132.70     1177.98     29.67 o 
   2   6   7       73.14       77.18      5.13 o 
   3   6   7       29.97       29.46      3.16 o 
   4   6   7       43.41       41.91      3.22 o 
   5   6   7       11.49       11.92      5.75 o 
   6   6   7       44.03       40.99      5.12 o 
   7   6   7       42.27       45.29      8.88 o 
   8   6   7       71.99       75.88     12.80 o 
   9   6   7       24.38        5.12     18.02 o 
  -8   7   7       68.66       62.16     12.54 o 
  -7   7   7        4.42       11.49      7.31 o 
  -6   7   7       24.58       16.19      8.36 o 
  -5   7   7       30.64       34.37      5.49 o 
  -4   7   7       10.67       12.74      6.79 o 
  -3   7   7      233.60      239.04     15.41 o 
  -2   7   7        0.09       -1.74      3.27 o 
  -1   7   7      125.93      114.06     12.01 o 
   0   7   7      315.27      333.75     10.14 o 
   1   7   7       43.68       38.83      3.76 o 
   2   7   7      315.78      319.25     11.39 o 
   3   7   7       30.91       27.00      2.89 o 
   4   7   7      111.64      103.03      7.31 o 
   5   7   7       18.91       19.47      7.43 o 
   6   7   7        7.95        3.48      6.54 o 
   7   7   7       56.36       67.43     11.78 o 
   8   7   7       74.70       68.53      8.91 o 
  -8   8   7       58.29       86.72     19.33 o 
  -7   8   7        0.31       -8.36     11.49 o 
  -6   8   7       27.55       26.12     13.06 o 
  -5   8   7        3.44        4.55      5.01 o 
  -4   8   7       26.32       22.73      4.80 o 
  -3   8   7       50.55       39.46      6.86 o 
  -2   8   7      177.70      175.01     10.79 o 
  -1   8   7      363.42      373.40     12.42 o 
   0   8   7        0.00        2.35      4.43 o 
   1   8   7       33.68       36.69      4.25 o 
   2   8   7       17.45       12.91      3.76 o 
   3   8   7       35.82       31.33     10.19 o 
   4   8   7       47.00       52.40      8.01 o 
   5   8   7        6.61       -2.87      5.88 o 
   6   8   7      140.15      134.86     11.50 o 
   7   8   7      173.64      187.62     14.01 o 
  -7   9   7       68.90       51.72     18.28 o 
  -6   9   7        2.16        4.70     13.58 o 
  -5   9   7        4.16       15.15     10.45 o 
  -4   9   7        7.77       12.01      8.36 o 
  -3   9   7       30.30       29.78      7.31 o 
  -2   9   7       91.90       92.99      9.93 o 
  -1   9   7       17.91       14.27      6.47 o 
   0   9   7       45.43       41.60      7.28 o 
   1   9   7        2.29       -0.76      8.36 o 
   2   9   7       35.40       37.03      6.79 o 
   3   9   7        4.40        5.39      5.72 o 
   4   9   7      107.82      129.65     15.67 o 
   5   9   7       12.98       12.94     17.76 o 
   6   9   7       26.24       33.10      9.65 o 
  -5  10   7        3.85       -0.52     13.06 o 
  -4  10   7       19.17        2.09     12.54 o 
  -3  10   7        0.00       -8.36     16.19 o 
  -2  10   7        6.64       12.60     17.76 o 
  -1  10   7       25.84       25.16     10.45 o 
   0  10   7       39.61       54.50     13.58 o 
   1  10   7        5.18        7.72     12.28 o 
   2  10   7        0.57        7.71      8.62 o 
   3  10   7        4.33       20.48      8.30 o 
   4  10   7       54.86       63.21     12.16 o 
   5  10   7        0.34       -0.08     10.04 o 
  -3  11   7       17.34       25.07     15.15 o 
  -2  11   7       31.55       24.11     11.06 o 
  -1  11   7       14.11       11.27      8.78 o 
   0  11   7       17.07       28.16      9.66 o 
   1  11   7       13.41        6.98      8.60 o 
   2  11   7        1.17       -4.68      7.88 o 
 -11   0   8        0.11        1.04     11.49 o 
 -10   0   8      278.58      288.36     27.69 o 
  -9   0   8      195.93      204.78     19.33 o 
  -8   0   8       59.34       83.58     10.45 o 
  -7   0   8        0.78        4.18      5.75 o 
  -6   0   8      224.87      248.13     12.54 o 
  -5   0   8      634.59      698.43     18.81 o 
  -4   0   8     1271.91     1409.40     35.52 o 
  -3   0   8       18.19       14.63      1.57 o 
  -2   0   8       67.15       64.78      2.09 o 
  -1   0   8     3097.14     3232.02     87.24 o 
   0   0   8     4310.36     4773.06    130.60 o 
   1   0   8     1176.59     1270.97     22.46 o 
   2   0   8      111.99      121.72      3.66 o 
   3   0   8      632.55      634.18     16.72 o 
   4   0   8      355.80      332.24      8.88 o 
   5   0   8      169.57      173.43      9.40 o 
   6   0   8       69.12       74.70      4.18 o 
   7   0   8      236.11      249.70     12.01 o 
   8   0   8      124.11      171.87     13.58 o 
   9   0   8        1.52        1.04      8.88 o 
  10   0   8       13.12       23.51     18.81 o 
  11   0   8        1.37       12.01     22.99 o 
 -11   1   8        0.61       -5.32      7.36 o 
 -10   1   8        4.01       -1.28      7.78 o 
  -9   1   8        1.78       10.17      7.03 o 
  -8   1   8      155.02      173.54     15.93 o 
  -7   1   8      214.98      203.74      9.27 o 
  -6   1   8       15.44       12.80      2.51 o 
  -5   1   8        3.40        1.25      1.74 o 
  -4   1   8      259.68      267.25      6.62 o 
  -3   1   8      175.24      165.06      3.87 o 
  -2   1   8       10.46       12.51      0.51 o 
  -1   1   8      140.43      148.34      3.49 o 
   0   1   8     2312.98     2574.11     34.13 o 
   1   1   8        1.66        2.82      0.87 o 
   2   1   8      373.93      418.27      6.09 o 
   3   1   8       36.45       35.03      1.48 o 
   4   1   8       68.80       75.60      2.38 o 
   5   1   8        0.80        2.61      1.85 o 
   6   1   8       66.68       64.13      3.64 o 
   7   1   8      108.15      102.39      6.62 o 
   8   1   8        2.17        6.37      5.22 o 
   9   1   8        9.26       11.36      9.40 o 
  10   1   8        0.14        2.24     15.15 o 
 -11   2   8        1.43       28.21     21.94 o 
 -10   2   8      296.04      312.91     29.25 o 
  -9   2   8        3.42       -2.61      8.36 o 
  -8   2   8        4.60        8.13      4.18 o 
  -7   2   8      127.97      118.58      6.79 o 
  -6   2   8       30.38       31.35      2.80 o 
  -5   2   8      100.12      105.49      3.96 o 
  -4   2   8       88.66       84.99      3.38 o 
  -3   2   8      119.23      128.07      3.35 o 
  -2   2   8     1996.41     2239.86     39.16 o 
  -1   2   8     1012.22     1171.32     19.19 o 
   0   2   8      276.80      227.79      4.10 o 
   1   2   8     1250.62     1370.08     17.84 o 
   2   2   8       91.56      103.65      2.38 o 
   3   2   8       21.73       18.83      2.35 o 
   4   2   8        0.62        0.21      1.74 o 
   5   2   8        4.83        3.31      2.13 o 
   6   2   8      460.93      479.89     11.78 o 
   7   2   8       55.86       47.81      5.13 o 
   8   2   8        0.55       -3.02      4.24 o 
   9   2   8        4.29       -1.55      4.61 o 
  10   2   8       11.37       -1.04     10.97 o 
 -10   3   8        1.09        7.31     10.97 o 
  -9   3   8      194.80      201.12     13.58 o 
  -8   3   8        6.10        1.57      4.70 o 
  -7   3   8      158.92      173.43      9.40 o 
  -6   3   8       12.69       17.24      2.61 o 
  -5   3   8       47.82       52.52      2.88 o 
  -4   3   8        6.46        4.42      4.44 o 
  -3   3   8        1.33        0.00      1.57 o 
  -2   3   8      731.12      848.34     15.33 o 
  -1   3   8        9.11       12.73      1.57 o 
   0   3   8      122.32      120.59      2.61 o 
   1   3   8      361.98      363.75      6.01 o 
   2   3   8        1.56        2.61      1.11 o 
   3   3   8      395.45      412.44      6.76 o 
   4   3   8      313.51      319.05      6.53 o 
   5   3   8        0.85        0.26      2.59 o 
   6   3   8        8.35        8.48      3.12 o 
   7   3   8       21.63       16.58     10.45 o 
   8   3   8       47.55       55.90      7.28 o 
   9   3   8      345.86      337.69     18.31 o 
  10   3   8       10.06       26.12     14.63 o 
 -10   4   8       39.48       72.09     18.81 o 
  -9   4   8      570.51      695.30     36.04 o 
  -8   4   8        7.68        8.36      4.70 o 
  -7   4   8       86.77       87.76      6.79 o 
  -6   4   8       68.79       64.78      4.70 o 
  -5   4   8      155.32      159.33      6.79 o 
  -4   4   8      255.16      265.70      7.67 o 
  -3   4   8      632.86      673.25     13.02 o 
  -2   4   8       13.94       14.10      2.01 o 
  -1   4   8      474.82      499.62      8.89 o 
   0   4   8       97.47      105.09      3.92 o 
   1   4   8      134.93      142.75      7.05 o 
   2   4   8       69.67       88.55      2.59 o 
   3   4   8       13.62       13.89      1.63 o 
   4   4   8       73.95       88.36      3.49 o 
   5   4   8       27.40       26.06      5.49 o 
   6   4   8      121.26      125.67      6.62 o 
   7   4   8       18.74       28.57      6.17 o 
   8   4   8        0.03       -2.64      6.01 o 
   9   4   8       45.00       45.49      8.16 o 
  10   4   8        0.33       -6.37      9.04 o 
 -10   5   8       28.35       27.69     12.01 o 
  -9   5   8        0.60        3.66      6.79 o 
  -8   5   8       21.39       13.06      7.31 o 
  -7   5   8       66.33       71.57      6.79 o 
  -6   5   8      197.53      192.24     10.45 o 
  -5   5   8      146.79      136.34      6.79 o 
  -4   5   8       15.66       12.01      3.13 o 
  -3   5   8        2.62        5.60      2.35 o 
  -2   5   8       26.21       22.99      1.74 o 
  -1   5   8      163.35      176.21      5.88 o 
   0   5   8       91.52       82.52      3.38 o 
   1   5   8       30.50       31.76      2.75 o 
   2   5   8      239.94      238.43      7.31 o 
   3   5   8      744.59      758.34     18.54 o 
   4   5   8        0.89        1.33      2.61 o 
   5   5   8        5.54        5.90      2.51 o 
   6   5   8       13.35       11.00      3.48 o 
   7   5   8       25.56       18.07     12.80 o 
   8   5   8       10.79       12.34      6.91 o 
   9   5   8       40.86       36.91      8.78 o 
  -9   6   8       87.00       84.63     12.01 o 
  -8   6   8        3.23       -1.57      6.27 o 
  -7   6   8        8.64        6.79      6.79 o 
  -6   6   8       25.50       16.72      4.70 o 
  -5   6   8       33.91       26.64      3.66 o 
  -4   6   8       61.59       50.85      3.87 o 
  -3   6   8       27.34       27.71      6.27 o 
  -2   6   8      312.04      326.20     11.26 o 
  -1   6   8     1425.05     1546.09     38.83 o 
   0   6   8        4.26        5.40      2.13 o 
   1   6   8      962.38     1018.71     26.60 o 
   2   6   8       81.36       75.55      4.52 o 
   3   6   8       92.82       92.33      4.25 o 
   4   6   8      253.44      236.17      7.73 o 
   5   6   8      734.56      753.58     17.59 o 
   6   6   8       10.37       16.52      5.27 o 
   7   6   8      150.22      142.65     12.16 o 
   8   6   8       35.80       27.64      8.62 o 
   9   6   8        5.36        3.10      8.60 o 
  -8   7   8       28.51       31.34      9.40 o 
  -7   7   8        0.94      -12.01     12.01 o 
  -6   7   8       67.78       60.89      7.65 o 
  -5   7   8        9.33        3.38      3.49 o 
  -4   7   8        1.61       -1.94      3.00 o 
  -3   7   8        0.06        1.79      3.49 o 
  -2   7   8      728.32      780.74     33.43 o 
  -1   7   8       75.96       79.56      5.73 o 
   0   7   8      692.79      714.51     19.85 o 
   1   7   8      435.08      427.18     13.68 o 
   2   7   8      135.33      137.36     11.23 o 
   3   7   8       57.41       65.74      7.31 o 
   4   7   8       36.61       27.16      4.90 o 
   5   7   8        6.82        3.96      5.72 o 
   6   7   8       12.21       11.57     13.84 o 
   7   7   8        6.26       -6.53      6.53 o 
   8   7   8       61.66       54.32     11.49 o 
  -7   8   8       12.42       11.49     10.97 o 
  -6   8   8       84.66      108.13     17.76 o 
  -5   8   8        0.09        0.73      4.14 o 
  -4   8   8        0.37        1.57      4.35 o 
  -3   8   8      172.40      154.63     12.01 o 
  -2   8   8      269.38      279.38     23.51 o 
  -1   8   8        0.00       -1.97      5.22 o 
   0   8   8       95.28       92.01      6.77 o 
   1   8   8       23.04       25.42      6.79 o 
   2   8   8        0.01       -0.22      3.76 o 
   3   8   8       31.33       24.66      6.27 o 
   4   8   8       23.04       21.59      6.53 o 
   5   8   8       73.27       61.72      8.77 o 
   6   8   8       27.07       31.12      8.91 o 
   7   8   8        1.31        0.55      8.30 o 
  -6   9   8        5.13       17.24     15.15 o 
  -5   9   8       49.89       52.24     14.10 o 
  -4   9   8        2.19       -5.75     10.97 o 
  -3   9   8       13.03       25.60      7.84 o 
  -2   9   8      117.77      124.85     15.15 o 
  -1   9   8        0.03       -0.73      6.79 o 
   0   9   8       93.09       99.07     19.85 o 
   1   9   8      220.74      215.23     14.18 o 
   2   9   8       15.89        9.79      5.65 o 
   3   9   8        8.71       11.67      6.54 o 
   4   9   8       12.98        9.93      7.02 o 
   5   9   8        0.01        2.51      7.36 o 
   6   9   8       63.21       72.17     11.11 o 
  -5  10   8       18.75       28.73     16.19 o 
  -4  10   8        3.49      -12.01     12.01 o 
  -3  10   8      125.93      145.22     25.60 o 
  -2  10   8       93.96      137.30     15.44 o 
  -1  10   8        0.12       -8.47      8.47 o 
   0  10   8        1.01       -3.10      5.88 o 
   1  10   8        6.75        1.13      6.39 o 
   2  10   8       69.93       88.42     22.46 o 
   3  10   8       20.43       11.06      7.94 o 
   4  10   8        0.57       -6.65      6.65 o 
  -2  11   8       20.97       27.86     10.15 o 
  -1  11   8       10.28        2.37     11.23 o 
   0  11   8       15.22       10.62     10.26 o 
   1  11   8       10.21       17.42     10.32 o 
   2  11   8        0.25       -2.09     10.45 o 
 -10   1   9       21.82       17.75      7.20 o 
  -9   1   9       85.99       89.78     17.76 o 
  -8   1   9      534.18      545.27     21.05 o 
  -7   1   9        0.10        1.01      3.92 o 
  -6   1   9        9.20       10.13      2.38 o 
  -5   1   9       28.61       27.09      2.38 o 
  -4   1   9      150.31      143.12      4.18 o 
  -3   1   9      234.57      285.40      6.27 o 
  -2   1   9     2557.92     2650.44     50.65 o 
  -1   1   9      501.25      551.44     16.19 o 
   0   1   9      798.97      966.17     15.40 o 
   1   1   9       76.78       85.04      2.01 o 
   2   1   9     1850.93     2039.16     26.76 o 
   3   1   9       27.71       21.95      1.48 o 
   4   1   9      184.56      206.58      4.24 o 
   5   1   9        3.48        1.61      2.01 o 
   6   1   9       26.93       25.82      3.12 o 
   7   1   9        2.39        5.60      3.87 o 
   8   1   9       36.85       30.17      6.25 o 
   9   1   9       10.13        3.46      5.75 o 
  10   1   9       17.45       21.27      8.78 o 
 -10   2   9       77.05       79.40     18.81 o 
  -9   2   9       28.20       11.49      9.40 o 
  -8   2   9      246.83      229.33     12.01 o 
  -7   2   9      675.47      743.88     24.03 o 
  -6   2   9        0.17        0.00      2.61 o 
  -5   2   9        1.06        1.08      2.61 o 
  -4   2   9        1.98        3.37      2.35 o 
  -3   2   9      561.54      650.41     11.97 o 
  -2   2   9      156.67      156.43      5.75 o 
  -1   2   9       77.27       80.03      1.74 o 
   0   2   9      781.93      908.69     13.57 o 
   1   2   9      137.85      146.62      2.89 o 
   2   2   9       93.70      105.88      3.13 o 
   3   2   9       36.77       41.30      2.22 o 
   4   2   9      360.04      388.30      7.36 o 
   5   2   9      174.33      162.26     10.97 o 
   6   2   9      134.48      148.43      5.77 o 
   7   2   9       17.42       19.42      5.51 o 
   8   2   9        0.30       -2.26      5.30 o 
   9   2   9       61.41       62.63     10.19 o 
  10   2   9        0.17        3.13      8.88 o 
 -10   3   9        1.84        8.36     13.58 o 
  -9   3   9       23.97       20.90      7.84 o 
  -8   3   9      158.92      154.10     13.06 o 
  -7   3   9       22.27       27.16      6.27 o 
  -6   3   9      232.92      250.75     11.49 o 
  -5   3   9      179.40      183.71     13.32 o 
  -4   3   9        4.25        2.06      2.87 o 
  -3   3   9      125.57      126.69      4.40 o 
  -2   3   9      284.64      286.64      6.47 o 
  -1   3   9       30.02       28.74      2.13 o 
   0   3   9      437.20      473.48      8.12 o 
   1   3   9      494.34      617.46      9.76 o 
   2   3   9        0.01        1.49      2.35 o 
   3   3   9      302.57      340.72      6.79 o 
   4   3   9        0.73        0.52      1.85 o 
   5   3   9      118.12      120.25      4.61 o 
   6   3   9       27.01       33.28      7.57 o 
   7   3   9      117.70      113.75     10.03 o 
   8   3   9       13.65        5.19      5.60 o 
   9   3   9       18.48       13.41      7.66 o 
  10   3   9        6.48       10.19      7.63 o 
 -10   4   9       13.30        9.93     13.58 o 
  -9   4   9       53.09       52.24      9.93 o 
  -8   4   9        0.03        1.04      6.79 o 
  -7   4   9      383.28      416.87     16.72 o 
  -6   4   9        6.46        5.22      3.13 o 
  -5   4   9        2.07        3.66      2.61 o 
  -4   4   9        3.41        7.52      2.35 o 
  -3   4   9        0.01        1.47      1.81 o 
  -2   4   9      259.49      280.19     12.80 o 
  -1   4   9      419.96      451.61      8.16 o 
   0   4   9      579.16      625.66     11.35 o 
   1   4   9      696.58      670.73     12.17 o 
   2   4   9       71.05       58.01      2.13 o 
   3   4   9       11.07       12.67      1.63 o 
   4   4   9      417.44      420.72      9.21 o 
   5   4   9       10.82        6.34      2.51 o 
   6   4   9       43.67       43.04      4.90 o 
   7   4   9      186.10      187.82     11.60 o 
   8   4   9        7.39       15.19      6.85 o 
   9   4   9       58.80       44.12     10.11 o 
  10   4   9        2.83        2.61     12.01 o 
  -9   5   9        8.92       13.58      7.84 o 
  -8   5   9       32.82       38.66      8.88 o 
  -7   5   9      361.66      410.60     17.76 o 
  -6   5   9      100.81      109.70      7.31 o 
  -5   5   9       67.51       71.04      6.27 o 
  -4   5   9        4.45        3.13      2.61 o 
  -3   5   9       58.92       58.58      3.38 o 
  -2   5   9       51.76       56.62      2.61 o 
  -1   5   9      178.73      168.07      9.93 o 
   0   5   9       17.39       22.27      2.13 o 
   1   5   9      707.16      797.86     23.51 o 
   2   5   9       79.77       73.65      4.01 o 
   3   5   9      364.52      375.62      8.13 o 
   4   5   9        2.35       -0.26      1.85 o 
   5   5   9       80.23       87.83      8.62 o 
   6   5   9       10.09        7.18      3.64 o 
   7   5   9      151.48      150.78     12.04 o 
   8   5   9        5.04        7.37      6.76 o 
   9   5   9       65.96       68.25     38.13 o 
  -9   6   9       22.34       33.43      9.40 o 
  -8   6   9       89.95       79.40     10.97 o 
  -7   6   9        5.18        7.84      6.27 o 
  -6   6   9       27.61       10.97      5.75 o 
  -5   6   9        0.03        2.55      3.00 o 
  -4   6   9      196.45      185.55      8.20 o 
  -3   6   9      363.05      394.91     11.80 o 
  -2   6   9      308.30      329.19     10.52 o 
  -1   6   9      143.32      139.08      8.10 o 
   0   6   9        3.77       -0.56      3.40 o 
   1   6   9        0.02       -1.13      2.21 o 
   2   6   9      187.34      173.28      7.65 o 
   3   6   9      137.79      136.94      5.49 o 
   4   6   9      340.70      363.71      9.58 o 
   5   6   9       13.33        6.71      3.66 o 
   6   6   9       70.78       57.35     11.23 o 
   7   6   9        0.98       -0.52      6.38 o 
   8   6   9        0.01        7.90     11.23 o 
   9   6   9        8.90       10.27      9.37 o 
  -8   7   9        0.00       -8.36      9.93 o 
  -7   7   9       25.83       20.37     14.10 o 
  -6   7   9        4.17        2.16      4.90 o 
  -5   7   9       12.09        9.57      4.61 o 
  -4   7   9        0.86        6.06      4.98 o 
  -3   7   9       44.54       44.54      5.13 o 
  -2   7   9      290.57      282.32     11.22 o 
  -1   7   9      910.65      960.10     32.66 o 
   0   7   9      216.41      241.79     10.15 o 
   1   7   9       35.84       31.46      4.14 o 
   2   7   9       12.21       14.03      3.87 o 
   3   7   9       18.60       16.15      4.14 o 
   4   7   9      272.36      269.51     10.52 o 
   5   7   9      141.53      148.74     16.19 o 
   6   7   9       10.11       15.85      6.38 o 
   7   7   9       82.37       70.82     12.01 o 
   8   7   9       12.26        2.73     10.42 o 
  -7   8   9       70.55       61.12     16.72 o 
  -6   8   9       17.04       -1.04     12.01 o 
  -5   8   9       96.89       87.76     16.72 o 
  -4   8   9       49.35       34.34      6.53 o 
  -3   8   9      186.76      219.40     14.10 o 
  -2   8   9       26.76       30.82      5.22 o 
  -1   8   9       40.35       40.55      4.35 o 
   0   8   9       19.90       27.14      5.72 o 
   1   8   9       37.95       30.66      4.76 o 
   2   8   9       49.44       48.58      5.39 o 
   3   8   9      134.18      137.03     10.54 o 
   4   8   9        6.00        3.82      5.27 o 
   5   8   9        2.50       20.40      9.33 o 
   6   8   9       79.54       98.01     18.02 o 
   7   8   9       36.68       30.80      9.54 o 
  -6   9   9        5.29      -17.24     17.24 o 
  -5   9   9        3.47       10.97     12.01 o 
  -4   9   9        8.91       20.90     13.06 o 
  -3   9   9       50.94       41.79     12.54 o 
  -2   9   9       86.93       80.97     16.72 o 
  -1   9   9       84.77       88.61      8.40 o 
   0   9   9      187.46      203.34     16.57 o 
   1   9   9       19.92       15.33      9.66 o 
   2   9   9        0.98       -5.83      5.88 o 
   3   9   9      103.37      111.62     11.53 o 
   4   9   9       39.65       39.84      8.40 o 
   5   9   9       10.73       17.81      9.16 o 
   6   9   9        0.22        8.36      8.66 o 
  -4  10   9        2.85        8.88     17.24 o 
  -3  10   9       14.85       -0.52     17.24 o 
  -2  10   9       31.21       22.46     16.72 o 
  -1  10   9        0.02       -8.13      8.78 o 
   0  10   9        7.97       17.79      9.28 o 
   1  10   9       29.66       42.15     10.54 o 
   2  10   9      152.44      184.85     17.32 o 
   3  10   9       23.57       13.22     14.37 o 
   4  10   9        0.50        1.57      7.82 o 
 -10   0  10      158.44      191.19     21.42 o 
  -9   0  10       37.91       18.28      8.88 o 
  -8   0  10       20.57       15.67      7.31 o 
  -7   0  10      227.15      218.88     17.76 o 
  -6   0  10       14.50       12.01      3.66 o 
  -5   0  10      115.06      122.24      5.75 o 
  -4   0  10       70.51       68.43      3.66 o 
  -3   0  10       33.91       22.46      2.61 o 
  -2   0  10      132.47      165.07     10.45 o 
  -1   0  10        0.28        7.31      3.13 o 
   0   0  10      788.77      795.60     15.67 o 
   1   0  10      550.28      584.55     12.54 o 
   2   0  10     2032.29     2376.35     45.97 o 
   3   0  10        7.50        3.66      1.57 o 
   4   0  10       67.90       67.39      3.66 o 
   5   0  10       48.13       44.93      3.66 o 
   6   0  10      290.11      320.22     10.97 o 
   7   0  10      106.63      106.04      6.27 o 
   8   0  10        0.98       -6.79      6.79 o 
   9   0  10       26.80       16.72     12.54 o 
  10   0  10       23.64       20.90     13.58 o 
 -10   1  10        0.51        5.75      7.52 o 
  -9   1  10        5.33        1.79      6.09 o 
  -8   1  10        0.19        2.43      5.27 o 
  -7   1  10      182.11      182.62      9.88 o 
  -6   1  10       16.45       18.48      2.75 o 
  -5   1  10      213.43      231.24      8.36 o 
  -4   1  10        0.44        1.04      2.09 o 
  -3   1  10      406.84      399.51      7.73 o 
  -2   1  10      523.26      525.02     10.32 o 
  -1   1  10      222.00      216.06      5.77 o 
   0   1  10        0.92        1.18      0.50 o 
   1   1  10        7.64        6.11      1.11 o 
   2   1  10       60.76       60.07      2.22 o 
   3   1  10        5.23        5.36      1.83 o 
   4   1  10      271.35      275.35      7.57 o 
   5   1  10       17.22       16.19      2.01 o 
   6   1  10       54.95       50.65      3.87 o 
   7   1  10       28.54       35.74      4.70 o 
   8   1  10       16.28       21.45      5.51 o 
   9   1  10        4.15        0.66      5.72 o 
  10   1  10        0.01       -7.19      7.19 o 
 -10   2  10        9.60       31.34     17.76 o 
  -9   2  10      199.85      236.12     20.90 o 
  -8   2  10       33.98       19.33      6.79 o 
  -7   2  10      135.30      143.66      7.84 o 
  -6   2  10        0.02       -2.61      2.61 o 
  -5   2  10      299.61      301.14      7.85 o 
  -4   2  10      259.85      265.21      7.13 o 
  -3   2  10      171.54      188.57      5.03 o 
  -2   2  10       12.79        6.50      1.63 o 
  -1   2  10       87.85       84.27      3.38 o 
   0   2  10      601.71      675.55     13.32 o 
   1   2  10       48.60       44.69      1.81 o 
   2   2  10      330.83      350.52      6.76 o 
   3   2  10      441.47      475.90      8.26 o 
   4   2  10        9.91        4.70      1.85 o 
   5   2  10      396.12      422.30     17.50 o 
   6   2  10        0.00        3.68      3.56 o 
   7   2  10        0.86        1.55      4.63 o 
   8   2  10       10.63        8.63      6.62 o 
   9   2  10        0.05       -3.19      8.10 o 
  10   2  10       10.32        5.50      8.30 o 
 -10   3  10       24.47       31.34     17.76 o 
  -9   3  10       36.11       17.76      7.84 o 
  -8   3  10      273.88      270.60     19.33 o 
  -7   3  10      441.95      488.96     20.90 o 
  -6   3  10      483.79      480.08     15.15 o 
  -5   3  10     1235.00     1340.25     51.98 o 
  -4   3  10      164.94      170.19      5.85 o 
  -3   3  10      288.66      280.91      7.34 o 
  -2   3  10        0.40        2.61      2.61 o 
  -1   3  10       14.57        9.39      2.09 o 
   0   3  10       49.32       59.76      2.34 o 
   1   3  10      146.46      160.88      3.87 o 
   2   3  10        7.72        5.46      1.34 o 
   3   3  10       75.51       60.20      2.51 o 
   4   3  10       69.81       79.08      6.01 o 
   5   3  10        3.92       -0.04      2.87 o 
   6   3  10       15.43       16.76      4.96 o 
   7   3  10        1.25       -1.29      5.35 o 
   8   3  10       49.16       57.17      8.26 o 
   9   3  10       48.18       34.69     15.93 o 
  10   3  10        0.17       -1.57      8.87 o 
 -10   4  10       74.88       96.12     18.28 o 
  -9   4  10       58.02       73.13     12.54 o 
  -8   4  10       68.78       80.45      9.40 o 
  -7   4  10      108.52       98.21      8.36 o 
  -6   4  10       75.45       55.90      4.70 o 
  -5   4  10       42.12       37.09      3.66 o 
  -4   4  10       51.78       57.43      6.27 o 
  -3   4  10       37.88       36.01      3.13 o 
  -2   4  10      314.99      348.75      8.67 o 
  -1   4  10      140.02      137.58      3.76 o 
   0   4  10       10.82       11.14      1.63 o 
   1   4  10      265.26      285.75      5.99 o 
   2   4  10        4.04        1.39      3.66 o 
   3   4  10      735.05      838.94     15.17 o 
   4   4  10       35.36       31.76      2.75 o 
   5   4  10       53.15       47.18      4.14 o 
   6   4  10       26.16       22.38      4.39 o 
   7   4  10       53.43       60.91      7.66 o 
   8   4  10       38.29       35.31      8.10 o 
   9   4  10        9.15        1.17      7.73 o 
  -9   5  10       55.37       68.43     10.97 o 
  -8   5  10        7.92       17.76      8.36 o 
  -7   5  10        7.60       -0.52      8.36 o 
  -6   5  10       12.29       15.67      4.18 o 
  -5   5  10       23.08       21.42      3.66 o 
  -4   5  10       41.45       40.64      6.01 o 
  -3   5  10       41.63       34.72      2.87 o 
  -2   5  10       71.35       63.67      3.09 o 
  -1   5  10       19.20       17.03      2.35 o 
   0   5  10       63.72       56.80      3.26 o 
   1   5  10      141.75      151.63      5.60 o 
   2   5  10      104.63      114.47      4.74 o 
   3   5  10      602.27      612.98     13.02 o 
   4   5  10       68.09       70.78      3.69 o 
   5   5  10      359.07      371.46     11.78 o 
   6   5  10       21.28       16.88      5.75 o 
   7   5  10       30.03       42.31      7.79 o 
   8   5  10        9.12        9.86      7.25 o 
   9   5  10       44.17       41.71     10.15 o 
  -8   6  10       17.31       25.07      9.40 o 
  -7   6  10        0.08        4.18      8.88 o 
  -6   6  10       14.88       18.81      8.36 o 
  -5   6  10        0.32       -4.24      4.24 o 
  -4   6  10        2.02        2.37      2.75 o 
  -3   6  10      199.68      214.44      7.82 o 
  -2   6  10        0.05        0.28      2.38 o 
  -1   6  10      655.93      692.78     19.20 o 
   0   6  10      217.15      202.54      7.04 o 
   1   6  10       23.52       29.15      4.70 o 
   2   6  10       63.12       55.42      4.35 o 
   3   6  10       71.51       62.36      4.52 o 
   4   6  10      347.99      354.15      9.27 o 
   5   6  10        0.03        0.48      7.31 o 
   6   6  10       80.22       70.68      8.01 o 
   7   6  10        1.29        2.69      6.03 o 
   8   6  10        5.90       13.85      8.60 o 
  -8   7  10        3.41        2.61      8.88 o 
  -7   7  10       17.98       16.69      6.79 o 
  -6   7  10        0.22        7.85      7.31 o 
  -5   7  10      245.88      250.20     16.80 o 
  -4   7  10      187.08      190.71     11.26 o 
  -3   7  10        0.48        4.96      3.69 o 
  -2   7  10       77.63       64.08      5.50 o 
  -1   7  10      174.89      168.30      7.79 o 
   0   7  10      192.16      173.62      7.03 o 
   1   7  10      319.24      316.57     10.78 o 
   2   7  10       10.90        7.79      4.01 o 
   3   7  10      107.33      107.51      6.38 o 
   4   7  10       58.53       55.87      6.86 o 
   5   7  10        4.71       -4.39      6.25 o 
   6   7  10      141.75      158.27     12.95 o 
   7   7  10        5.47        8.53      8.16 o 
  -7   8  10       45.38       55.37     19.33 o 
  -6   8  10       52.87       50.15     15.67 o 
  -5   8  10       31.19       23.63      6.47 o 
  -4   8  10        1.29       -4.91      6.95 o 
  -3   8  10        0.90        4.70      8.88 o 
  -2   8  10       48.29       43.88      6.27 o 
  -1   8  10        9.34       11.84      4.21 o 
   0   8  10      129.98      144.65     11.75 o 
   1   8  10       33.95       47.73      6.47 o 
   2   8  10       54.49       58.28     10.19 o 
   3   8  10        8.47        5.40      6.03 o 
   4   8  10       25.02       28.18      9.14 o 
   5   8  10       18.87       14.08      7.57 o 
   6   8  10       25.55       30.18     16.72 o 
   7   8  10       16.07       27.27     13.93 o 
  -5   9  10       16.05       43.36     19.33 o 
  -4   9  10       13.26       13.58     16.72 o 
  -3   9  10       24.58        6.27     11.49 o 
  -2   9  10       19.58        3.95      6.79 o 
  -1   9  10        2.41        7.29     15.15 o 
   0   9  10      157.99      151.57     13.82 o 
   1   9  10       12.64       20.11     10.71 o 
   2   9  10       30.05       24.34      7.28 o 
   3   9  10        2.81        5.68      9.40 o 
   4   9  10      112.82      125.89     14.39 o 
   5   9  10        7.37       17.46     12.27 o 
  -4  10  10       77.89       51.19     21.42 o 
  -3  10  10       20.37        8.36     13.58 o 
  -2  10  10       38.98       51.64     11.05 o 
  -1  10  10       54.75       48.25     10.85 o 
   0  10  10       11.98       20.80     10.67 o 
   1  10  10        0.03        4.92     11.80 o 
   2  10  10        1.49       10.56      8.67 o 
   3  10  10       31.02       38.98     12.17 o 
 -10   1  11       14.62       13.38     12.80 o 
  -9   1  11        6.92       13.13      6.46 o 
  -8   1  11       82.98       84.38      8.88 o 
  -7   1  11       36.01       44.72      5.22 o 
  -6   1  11       31.00       26.42      2.75 o 
  -5   1  11      561.19      567.03     20.11 o 
  -4   1  11      193.56      204.59      6.20 o 
  -3   1  11      335.88      332.76      9.89 o 
  -2   1  11      524.35      525.00     10.32 o 
  -1   1  11       62.13       74.35      3.13 o 
   0   1  11      287.47      302.02      4.76 o 
   1   1  11      564.00      628.90      9.52 o 
   2   1  11        1.98        2.91      1.57 o 
   3   1  11      190.82      212.97      4.80 o 
   4   1  11      496.11      544.42     11.75 o 
   5   1  11      372.78      398.64      9.15 o 
   6   1  11       17.42       15.90      4.70 o 
   7   1  11       90.03       76.85      5.54 o 
   8   1  11       38.43       36.58      5.12 o 
   9   1  11       11.22       12.95      7.51 o 
  10   1  11        0.00       -1.10     12.80 o 
 -10   2  11       35.57       41.79     16.19 o 
  -9   2  11       46.10       55.90     12.01 o 
  -8   2  11      153.38      157.24     12.01 o 
  -7   2  11      106.62       96.12      7.31 o 
  -6   2  11      371.47      336.94     12.54 o 
  -5   2  11     1066.17     1163.98     53.54 o 
  -4   2  11       88.77       78.42      3.92 o 
  -3   2  11      248.57      254.58      7.78 o 
  -2   2  11      289.86      306.63      7.65 o 
  -1   2  11      421.99      475.64     12.04 o 
   0   2  11       39.61       47.33      1.63 o 
   1   2  11      205.07      192.41     14.63 o 
   2   2  11       55.26       45.57      3.66 o 
   3   2  11      108.46      109.02      3.64 o 
   4   2  11      296.28      312.25      7.57 o 
   5   2  11      666.92      684.73     16.61 o 
   6   2  11       61.89       49.44      4.43 o 
   7   2  11        4.04       -1.30      4.52 o 
   8   2  11       54.30       48.35      7.65 o 
   9   2  11        1.03       13.56      7.03 o 
  10   2  11        0.02        9.42     10.52 o 
 -10   3  11        0.39       10.97     11.49 o 
  -9   3  11        4.73        4.70      7.31 o 
  -8   3  11      152.34      126.42     13.58 o 
  -7   3  11       27.41       32.39      7.31 o 
  -6   3  11      302.22      282.61     10.45 o 
  -5   3  11      187.52      205.30      9.40 o 
  -4   3  11       23.69       16.79      3.92 o 
  -3   3  11      161.39      172.61      7.31 o 
  -2   3  11       65.96       61.96      3.09 o 
  -1   3  11      344.28      336.64      8.88 o 
   0   3  11        1.49       -1.57      2.61 o 
   1   3  11      107.80      101.79      2.91 o 
   2   3  11       12.68       14.82      3.13 o 
   3   3  11      297.82      321.69      7.57 o 
   4   3  11      122.08      120.17      4.43 o 
   5   3  11     1500.54     1690.32     59.29 o 
   6   3  11      165.51      142.34      6.95 o 
   7   3  11       64.50       57.89      7.78 o 
   8   3  11        0.06       -4.95      6.79 o 
   9   3  11       56.38       52.71      9.54 o 
  -9   4  11       16.58       28.21      9.93 o 
  -8   4  11        8.47       17.76     11.49 o 
  -7   4  11       36.40       30.82      5.75 o 
  -6   4  11       60.57       61.64      5.75 o 
  -5   4  11      346.88      322.84     11.49 o 
  -4   4  11       66.86       63.12     10.19 o 
  -3   4  11      154.09      133.70     12.80 o 
  -2   4  11      490.57      504.38     13.62 o 
  -1   4  11       87.23      101.63      3.63 o 
   0   4  11        1.28        0.65      1.57 o 
   1   4  11        0.26        0.73      1.74 o 
   2   4  11      105.08       91.11      3.38 o 
   3   4  11        0.25       -1.63      1.63 o 
   4   4  11       38.66       40.94      2.89 o 
   5   4  11        2.92        5.43      2.75 o 
   6   4  11      105.89       82.19      7.57 o 
   7   4  11       10.62        5.02      8.36 o 
   8   4  11       16.23       12.59     11.49 o 
   9   4  11        3.87        1.48      8.77 o 
  -9   5  11       12.66       22.99      9.40 o 
  -8   5  11        3.08       11.49      7.31 o 
  -7   5  11      118.29      141.57     13.06 o 
  -6   5  11       49.29       50.67      8.36 o 
  -5   5  11       44.26       46.36      7.57 o 
  -4   5  11       48.24       51.34      8.36 o 
  -3   5  11      169.89      156.29      7.32 o 
  -2   5  11      683.05      663.81     18.54 o 
  -1   5  11       48.86       50.89      3.40 o 
   0   5  11      151.50      159.55      4.57 o 
   1   5  11        6.51        6.11      1.83 o 
   2   5  11      421.27      435.43     10.99 o 
   3   5  11       32.22       38.32      3.38 o 
   4   5  11        9.95       10.62      2.75 o 
   5   5  11       97.78       95.27      5.89 o 
   6   5  11      172.36      197.00     11.88 o 
   7   5  11        0.73        2.77      6.09 o 
   8   5  11        0.24       -6.76      6.76 o 
   9   5  11        1.59        0.52      9.93 o 
  -8   6  11        3.22       -5.75      7.31 o 
  -7   6  11        0.16        4.70      7.84 o 
  -6   6  11        4.03       -1.19     15.41 o 
  -5   6  11      115.13       94.03      8.30 o 
  -4   6  11      203.73      197.15     10.59 o 
  -3   6  11       85.72       70.16      3.95 o 
  -2   6  11       48.65       34.93      4.44 o 
  -1   6  11       64.03       67.89      7.31 o 
   0   6  11        0.98        1.22      2.75 o 
   1   6  11       69.38       59.74      4.63 o 
   2   6  11      155.49      166.48      7.25 o 
   3   6  11      241.34      248.21     10.71 o 
   4   6  11       49.39       56.36      5.85 o 
   5   6  11       10.57        2.52      5.35 o 
   6   6  11       75.72       79.20     14.37 o 
   7   6  11        5.35        9.74      6.38 o 
   8   6  11       12.47       -8.46      8.46 o 
  -7   7  11      124.07      147.95     13.41 o 
  -6   7  11       37.30       53.23     10.32 o 
  -5   7  11       47.08       48.79      7.94 o 
  -4   7  11       38.54       41.97      9.66 o 
  -3   7  11       26.96       21.34      6.09 o 
  -2   7  11       56.48       40.22      5.22 o 
  -1   7  11       25.28       21.66      5.49 o 
   0   7  11       80.18       71.36      5.27 o 
   1   7  11        6.77        9.14      3.40 o 
   2   7  11      137.27      141.57      8.03 o 
   3   7  11       83.23       71.90      6.70 o 
   4   7  11       88.71       78.86      8.30 o 
   5   7  11        0.88       -0.88      5.60 o 
   6   7  11        3.36        7.01     10.19 o 
   7   7  11        9.33        4.67      9.41 o 
  -6   8  11        0.76       14.10     12.54 o 
  -5   8  11        1.86      -10.97     10.97 o 
  -4   8  11       15.91       21.38      8.88 o 
  -3   8  11      279.20      258.06     17.24 o 
  -2   8  11       70.77       65.82      8.36 o 
  -1   8  11        6.59        2.73      4.82 o 
   0   8  11       24.02        9.93      5.56 o 
   1   8  11      292.45      297.49     36.31 o 
   2   8  11      396.93      408.53     27.95 o 
   3   8  11        6.04        0.61      5.50 o 
   4   8  11       75.16       77.44     10.04 o 
   5   8  11        2.00       14.20      9.88 o 
   6   8  11       89.15      111.74     17.10 o 
  -5   9  11       35.85       38.13     14.10 o 
  -3   9  11       81.28       99.78     21.94 o 
  -2   9  11        0.59        9.25      8.67 o 
  -1   9  11       72.94       95.18     11.97 o 
   0   9  11        9.97       23.69      8.47 o 
   1   9  11        6.18       10.06      8.88 o 
   2   9  11       69.19       74.46     11.80 o 
   3   9  11        2.07        7.40      9.93 o 
   4   9  11        0.95        2.52      8.91 o 
   5   9  11        0.75       -3.17     12.16 o 
  -3  10  11        8.23        8.05      8.63 o 
  -2  10  11       17.28        2.95      8.47 o 
  -1  10  11        4.18        6.26      9.15 o 
   0  10  11        9.60        6.61     12.80 o 
   1  10  11       25.47       25.12     12.37 o 
   2  10  11       11.44       12.18     10.24 o 
 -10   0  12       18.68       38.13     12.01 o 
  -9   0  12       63.59       82.01     12.54 o 
  -8   0  12       21.84       20.90      7.31 o 
  -7   0  12        4.26       -0.52      4.18 o 
  -6   0  12      232.50      220.45     13.06 o 
  -5   0  12      531.69      565.75     18.28 o 
  -4   0  12        5.53        4.70      1.57 o 
  -3   0  12     1277.46     1262.61     54.33 o 
  -2   0  12      220.35      214.70     10.45 o 
  -1   0  12     1624.73     1739.55     52.24 o 
   0   0  12      705.23      791.42     16.19 o 
   1   0  12      107.37      118.58      4.70 o 
   2   0  12      362.77      360.97      9.93 o 
   3   0  12       30.00       29.25      2.61 o 
   4   0  12      160.56      181.79      6.27 o 
   5   0  12       46.26       52.24      4.18 o 
   6   0  12       89.92       87.76      5.75 o 
   7   0  12      523.63      521.87     28.21 o 
   8   0  12       59.49       54.33     10.45 o 
   9   0  12       18.67        9.40      8.88 o 
 -10   1  12       10.95       19.33     11.49 o 
  -9   1  12        2.30       -0.78      5.17 o 
  -8   1  12       17.50       20.87      7.57 o 
  -7   1  12      141.12      120.62      7.43 o 
  -6   1  12        5.83        4.29      4.96 o 
  -5   1  12      662.05      701.44     23.27 o 
  -4   1  12       60.29       60.07      2.61 o 
  -3   1  12      936.21      957.01     21.36 o 
  -2   1  12      175.45      168.08      4.76 o 
  -1   1  12     1159.97     1227.72     22.81 o 
   0   1  12      636.21      682.34     14.87 o 
   1   1  12      394.90      423.66      7.52 o 
   2   1  12       84.51       80.53      2.89 o 
   3   1  12        4.05        1.04      2.61 o 
   4   1  12        7.38        8.79      2.87 o 
   5   1  12       69.31       59.91      7.05 o 
   6   1  12      308.81      324.25     14.10 o 
   7   1  12        2.25        3.68      4.96 o 
   8   1  12        0.03        0.58      4.90 o 
   9   1  12       13.82        8.62     13.32 o 
 -10   2  12        8.20       15.15     13.58 o 
  -9   2  12        2.11       -4.18      9.40 o 
  -8   2  12      116.95      121.19     12.01 o 
  -7   2  12       61.51       64.78      7.31 o 
  -6   2  12      120.63      107.61      5.75 o 
  -5   2  12       44.69       47.54      2.93 o 
  -4   2  12      311.02      332.76      8.88 o 
  -3   2  12       12.17        9.93      2.22 o 
  -2   2  12        3.56        4.81      1.74 o 
  -1   2  12       87.38       92.75      4.52 o 
   0   2  12       27.86       27.23      1.34 o 
   1   2  12        0.08       -1.04      1.57 o 
   2   2  12       15.38       16.83      2.09 o 
   3   2  12      160.81      176.03      5.39 o 
   4   2  12        0.36        0.48      2.21 o 
   5   2  12       37.01       35.99      3.49 o 
   6   2  12      322.37      313.85     10.63 o 
   7   2  12       74.40       72.46      6.91 o 
   8   2  12      114.31      102.36     11.60 o 
   9   2  12       19.13        3.05      8.53 o 
  -9   3  12        7.06        0.52     10.97 o 
  -8   3  12       88.05      105.52     10.97 o 
  -7   3  12        5.85        0.52      5.22 o 
  -6   3  12      139.80      116.49      8.36 o 
  -5   3  12       47.29       40.22      3.66 o 
  -4   3  12      183.25      179.13      6.44 o 
  -3   3  12      265.39      264.13      7.04 o 
  -2   3  12      131.06      119.56      7.84 o 
  -1   3  12        0.73        0.44      0.51 o 
   0   3  12      146.47      157.07      4.25 o 
   1   3  12       81.58       97.47      3.09 o 
   2   3  12       82.59       90.30      3.48 o 
   3   3  12      262.63      269.17      6.77 o 
   4   3  12      265.14      276.09      7.73 o 
   5   3  12       31.28       30.38      4.70 o 
   6   3  12       39.61       40.44      6.01 o 
   7   3  12      148.65      143.85     16.46 o 
   8   3  12        4.20        2.35      6.38 o 
   9   3  12       42.62       48.01     19.85 o 
  -9   4  12       26.21       23.51     10.97 o 
  -8   4  12       39.31       53.28      9.40 o 
  -7   4  12       77.92       70.52      8.88 o 
  -6   4  12       50.49       32.91      7.84 o 
  -5   4  12       43.95       36.04      4.18 o 
  -4   4  12      571.09      561.18     20.16 o 
  -3   4  12      605.75      614.71     16.04 o 
  -2   4  12       70.80       62.28      3.27 o 
  -1   4  12        1.61        5.04      1.34 o 
   0   4  12      492.33      467.99     15.15 o 
   1   4  12      240.84      248.92      6.53 o 
   2   4  12       35.39       39.33      4.70 o 
   3   4  12       26.30       31.33      2.61 o 
   4   4  12       70.13       58.80      3.49 o 
   5   4  12       13.31        5.29      2.89 o 
   6   4  12        0.01       -0.63      5.22 o 
   7   4  12       41.92       46.84      7.25 o 
   8   4  12       83.55       69.88     18.28 o 
   9   4  12       24.92       16.04      9.00 o 
  -8   5  12       13.71       -6.27      9.40 o 
  -7   5  12        0.94       -6.79      6.79 o 
  -6   5  12       17.42       13.58      6.27 o 
  -5   5  12       63.03       59.11      8.10 o 
  -4   5  12        1.10        0.19      2.61 o 
  -3   5  12       38.19       36.81      6.79 o 
  -2   5  12      170.64      155.61      5.22 o 
  -1   5  12       68.73       62.32      6.01 o 
   0   5  12       19.38       19.13      1.87 o 
   1   5  12        6.42        7.42      1.91 o 
   2   5  12       26.37       22.66      2.61 o 
   3   5  12        7.49        7.29      3.16 o 
   4   5  12        0.10        4.10      2.51 o 
   5   5  12        8.46       13.91      5.35 o 
   6   5  12       28.02       37.54      7.99 o 
   7   5  12       29.22       20.05      8.46 o 
   8   5  12       16.63       23.31      8.86 o 
  -8   6  12        3.08       17.76     12.54 o 
  -7   6  12        0.68        0.57      6.02 o 
  -6   6  12       34.09       46.45      5.99 o 
  -5   6  12       65.45       94.97     14.37 o 
  -4   6  12        0.01       -0.59      4.39 o 
  -3   6  12      206.73      168.11     11.26 o 
  -2   6  12      194.29      185.94      9.04 o 
  -1   6  12      252.31      236.28     18.02 o 
   0   6  12      178.83      168.07      7.57 o 
   1   6  12       35.86       27.98      3.64 o 
   2   6  12       30.43       25.34      3.63 o 
   3   6  12      153.96      131.78      7.14 o 
   4   6  12       80.99       78.05      8.12 o 
   5   6  12       45.62       40.14      8.31 o 
   6   6  12        2.49       -7.17     25.07 o 
   7   6  12        2.87        8.53      8.16 o 
   8   6  12        0.28       18.28     18.28 o 
  -7   7  12        3.91       11.58     11.49 o 
  -6   7  12        6.21       -0.70     10.19 o 
  -5   7  12       28.69       29.88      8.26 o 
  -4   7  12        0.23        3.19      7.31 o 
  -3   7  12       59.24       67.20      6.53 o 
  -2   7  12        5.40       11.49      4.70 o 
  -1   7  12       10.02       11.34      6.79 o 
   0   7  12        0.55        0.00      3.13 o 
   1   7  12      168.57      162.68     19.85 o 
   2   7  12        4.17        6.99      9.40 o 
   3   7  12      248.38      261.02     15.46 o 
   4   7  12       18.20       13.21      6.16 o 
   5   7  12       37.91       42.86      9.60 o 
   6   7  12       25.71       25.02     13.05 o 
   7   7  12        0.01       11.59     10.03 o 
  -6   8  12       11.04       -2.61     11.49 o 
  -5   8  12       15.65        4.18     14.63 o 
  -4   8  12        5.43       13.47      7.34 o 
  -3   8  12        1.45       -4.18      5.75 o 
  -2   8  12       91.32       92.46      8.88 o 
  -1   8  12       46.71       43.51      6.86 o 
   0   8  12        0.01        2.05      6.62 o 
   1   8  12        3.06        7.37      7.88 o 
   2   8  12        8.92        2.87      7.39 o 
   3   8  12       52.25       61.31     16.98 o 
   4   8  12        0.14       -8.95     10.71 o 
   5   8  12        0.54       -5.50     11.49 o 
   6   8  12       12.87       11.63      9.78 o 
  -4   9  12       25.25       45.45     15.67 o 
  -3   9  12      112.13      125.90     22.46 o 
  -2   9  12       28.85       41.90     11.97 o 
  -1   9  12        0.18      -10.20     10.45 o 
   0   9  12       54.38       65.90     12.34 o 
   1   9  12        0.09        2.03      9.79 o 
   2   9  12        3.10        8.51      8.30 o 
   3   9  12       24.85       27.60     10.52 o 
   4   9  12       96.28       94.38     17.31 o 
  -1  10  12      119.44      103.51     14.35 o 
   0  10  12        8.90        8.85     12.01 o 
   1  10  12        4.67       10.34     12.30 o 
  -9   1  13        8.10       10.45      8.88 o 
  -7   1  13       13.65        9.40      5.75 o 
  -6   1  13        3.22        1.36      2.61 o 
  -5   1  13      336.21      346.17     12.01 o 
  -4   1  13      201.25      196.53      8.10 o 
  -3   1  13     1157.48     1150.09     30.74 o 
  -2   1  13     1566.94     1669.67     29.86 o 
  -1   1  13      122.57      122.70      3.78 o 
   0   1  13        0.07       -0.31      1.74 o 
   1   1  13      339.05      348.72     13.06 o 
   2   1  13      881.01      984.32     15.70 o 
   3   1  13      121.71      114.40      3.87 o 
   4   1  13       41.43       39.32      2.61 o 
   5   1  13      262.91      276.42      7.03 o 
   6   1  13        0.39        6.22      3.63 o 
   7   1  13      110.26      112.66      8.13 o 
   8   1  13       18.53       29.36      6.54 o 
   9   1  13       60.69       57.90      8.78 o 
  -9   2  13        0.04        3.66      7.84 o 
  -8   2  13       45.15       37.61      8.88 o 
  -7   2  13      245.27      267.46     16.19 o 
  -6   2  13       68.66       52.76      6.27 o 
  -5   2  13       27.88       33.73      2.46 o 
  -4   2  13        2.84       -1.57      3.92 o 
  -3   2  13      119.69      113.46      5.65 o 
  -2   2  13       94.03       88.16      3.56 o 
  -1   2  13       60.50       60.65      3.26 o 
   0   2  13       43.32       34.91      2.69 o 
   1   2  13       15.43       19.28      5.49 o 
   2   2  13        4.27        6.50      1.63 o 
   3   2  13      251.20      276.16      9.93 o 
   4   2  13        7.55        8.28      2.51 o 
   5   2  13      473.10      492.46     14.56 o 
   6   2  13        0.73        1.25      3.69 o 
   7   2  13       50.65       42.96      6.07 o 
   8   2  13       29.71       34.34     10.45 o 
   9   2  13       15.11       19.37      8.84 o 
  -9   3  13      108.57      157.76     26.12 o 
  -8   3  13        0.00        7.84      6.79 o 
  -7   3  13        7.06       15.67      5.75 o 
  -6   3  13        1.83        9.93      4.18 o 
  -5   3  13       23.72       20.90      3.13 o 
  -4   3  13      162.51      141.17      9.93 o 
  -3   3  13      437.83      415.61     14.96 o 
  -2   3  13       24.34       21.19      2.96 o 
  -1   3  13      296.37      328.18      9.47 o 
   0   3  13       61.43       58.83      2.38 o 
   1   3  13      112.41      107.09      5.22 o 
   2   3  13      234.44      206.33      6.02 o 
   3   3  13      556.72      560.96     14.35 o 
   4   3  13        0.05       -0.15      2.51 o 
   5   3  13        4.81        5.88      2.89 o 
   6   3  13      100.79      101.75      7.89 o 
   7   3  13       31.88       28.57      6.72 o 
   8   3  13       14.54       20.96      8.66 o 
   9   3  13       18.29       17.08     10.15 o 
  -9   4  13        5.48       11.49     10.45 o 
  -8   4  13        9.94       -4.70      7.84 o 
  -7   4  13       11.19       19.33      7.84 o 
  -6   4  13       84.69       62.16      8.36 o 
  -5   4  13        1.48        0.00      7.31 o 
  -4   4  13      746.23      701.17     21.11 o 
  -3   4  13      294.78      288.82     18.02 o 
  -2   4  13      103.86       72.54      6.27 o 
  -1   4  13        2.73        2.61      1.83 o 
   0   4  13        0.19       -1.34      1.34 o 
   1   4  13        0.82       -0.33      1.47 o 
   2   4  13      144.09      136.87      5.12 o 
   3   4  13       19.65       18.60      2.61 o 
   4   4  13      226.34      228.57      8.60 o 
   5   4  13        1.15        1.18      5.22 o 
   6   4  13        6.05       12.89     16.19 o 
   7   4  13      122.01      134.12     11.23 o 
   8   4  13       28.74       27.11     10.85 o 
  -8   5  13        2.58       -1.57      7.84 o 
  -7   5  13       39.45       45.45      8.88 o 
  -6   5  13       29.97       32.64      8.36 o 
  -5   5  13       19.82        8.13      5.01 o 
  -4   5  13        2.59        5.42      3.56 o 
  -3   5  13       83.50       95.56      7.04 o 
  -2   5  13       10.71       15.30     10.19 o 
  -1   5  13     1247.95     1345.15     35.52 o 
   0   5  13       64.41       59.16      3.16 o 
   1   5  13       74.02       62.61      3.66 o 
   2   5  13      334.23      316.39      9.41 o 
   3   5  13       76.74       82.60      8.88 o 
   4   5  13       38.87       30.98      6.01 o 
   5   5  13        6.09       -2.73      5.60 o 
   6   5  13       60.63       56.07     10.19 o 
   7   5  13        4.10        2.31      8.40 o 
   8   5  13       18.33       10.83      9.89 o 
  -7   6  13        1.21        4.24      5.99 o 
  -6   6  13        2.67        1.87      8.10 o 
  -5   6  13       21.73       27.49      6.02 o 
  -4   6  13        0.14        3.87      5.50 o 
  -3   6  13       18.99       11.49      4.80 o 
  -2   6  13      116.24       99.31      7.28 o 
  -1   6  13       25.96       27.11      5.14 o 
   0   6  13       16.21       18.42      5.22 o 
   1   6  13        3.19       -1.33      5.75 o 
   2   6  13       19.53       15.85      3.95 o 
   3   6  13        0.96        3.63      4.79 o 
   4   6  13       32.12       39.34      6.79 o 
   5   6  13       48.01       48.25     16.72 o 
   6   6  13       82.06       87.68     13.11 o 
   7   6  13       24.99       35.45     11.47 o 
  -6   7  13        0.93       -8.88     10.45 o 
  -5   7  13       23.78       16.37      8.77 o 
  -4   7  13        1.22        7.05      6.28 o 
  -3   7  13       41.07       38.43      6.77 o 
  -2   7  13      118.18      127.99     12.01 o 
  -1   7  13       12.02        0.36      4.90 o 
   0   7  13       26.81       37.88      9.41 o 
   1   7  13       46.71       45.42     12.01 o 
   2   7  13       71.02       58.88      9.66 o 
   3   7  13        9.81        6.27      9.93 o 
   4   7  13        7.90        3.64      8.60 o 
   5   7  13       33.12       32.40      9.78 o 
   6   7  13       17.27        4.70      9.04 o 
  -5   8  13        6.87        9.93     12.54 o 
  -4   8  13        0.16        8.67     10.97 o 
  -3   8  13        0.12       -5.75      6.27 o 
  -2   8  13        9.34       -1.57      6.27 o 
  -1   8  13       30.49       20.17      8.10 o 
   0   8  13       31.93       39.49      7.90 o 
   1   8  13       14.49       21.28     10.03 o 
   2   8  13        0.60        2.33      7.57 o 
   3   8  13       75.01       69.34     11.92 o 
   4   8  13       43.19       39.72     11.63 o 
   5   8  13        2.49        2.22     10.45 o 
  -4   9  13        5.45       -6.79     11.49 o 
  -3   9  13       40.34       24.55     14.10 o 
  -2   9  13       36.18       43.12     11.08 o 
  -1   9  13        1.91       -1.97      7.94 o 
   0   9  13        3.11        6.89      9.07 o 
   1   9  13       20.19       13.93      8.77 o 
   2   9  13        0.17       15.50     10.97 o 
   3   9  13       88.34      112.49     14.89 o 
  -9   0  14       18.71       41.27     13.06 o 
  -8   0  14       26.40       18.28      7.84 o 
  -7   0  14       11.74       16.19      6.27 o 
  -6   0  14       13.60        6.79      4.70 o 
  -5   0  14       20.60       15.15      2.61 o 
  -4   0  14        0.33        9.93      7.31 o 
  -3   0  14     3943.22     4289.85    157.24 o 
  -2   0  14      203.86      240.82     13.58 o 
  -1   0  14     1956.40     2064.48     77.31 o 
   0   0  14      353.96      372.46      9.93 o 
   1   0  14      528.97      600.22     18.81 o 
   2   0  14        0.00       -2.09      2.09 o 
   3   0  14      716.75      750.15     22.99 o 
   4   0  14       72.11       73.66      5.22 o 
   5   0  14      217.15      252.31      9.93 o 
   6   0  14        2.54       -0.52      3.13 o 
   7   0  14      127.16      120.15      9.40 o 
   8   0  14        0.93       -2.61      6.79 o 
   9   0  14       26.51       10.97     12.54 o 
  -9   1  14        8.43       18.28      9.93 o 
  -8   1  14        1.89        0.00      6.27 o 
  -7   1  14        0.69       -0.52      5.22 o 
  -6   1  14        5.17        0.00      8.88 o 
  -5   1  14      123.47      119.19      5.30 o 
  -4   1  14      311.21      309.02      9.79 o 
  -3   1  14       48.65       43.24      3.22 o 
  -2   1  14      472.66      471.65     14.96 o 
  -1   1  14        5.30        5.37      1.57 o 
   0   1  14       25.46       23.65      3.13 o 
   1   1  14       63.08       61.71      2.75 o 
   2   1  14        3.07        2.09      1.63 o 
   3   1  14      329.34      329.76      7.51 o 
   4   1  14      626.33      655.51     14.17 o 
   5   1  14       61.93       53.15      3.13 o 
   6   1  14       45.95       42.89      6.01 o 
   7   1  14        2.54       -2.57      4.50 o 
   8   1  14       13.38       16.49      7.19 o 
   9   1  14        1.75       -6.89     10.97 o 
  -9   2  14        4.97        1.57      7.84 o 
  -8   2  14       48.12       60.07      9.93 o 
  -7   2  14       23.33       19.85      5.75 o 
  -6   2  14       44.91       41.79      6.79 o 
  -5   2  14       10.88       15.50      4.44 o 
  -4   2  14       71.14       66.08      4.80 o 
  -3   2  14        0.09       -2.01      2.01 o 
  -2   2  14        0.22        1.76      2.01 o 
  -1   2  14      173.56      169.79     11.23 o 
   0   2  14        1.53        3.31      1.87 o 
   1   2  14        0.13        0.22      1.57 o 
   2   2  14       32.36       30.63      2.61 o 
   3   2  14       98.26      107.80      5.01 o 
   4   2  14      142.72      150.35      6.47 o 
   5   2  14        8.57       12.22      3.76 o 
   6   2  14       46.42       43.89      6.26 o 
   7   2  14      105.23      119.94     19.33 o 
   8   2  14       15.47        5.57      8.67 o 
  -9   3  14       24.65       25.07      9.93 o 
  -8   3  14        8.42        3.66      6.79 o 
  -7   3  14        5.54        3.66      5.75 o 
  -6   3  14       99.23       78.36     10.45 o 
  -5   3  14      371.39      381.63     18.61 o 
  -4   3  14      217.31      214.17     10.45 o 
  -3   3  14       30.54       23.51      3.26 o 
  -2   3  14      188.24      161.60      7.14 o 
  -1   3  14      508.91      551.04     15.54 o 
   0   3  14      351.82      407.07      9.60 o 
   1   3  14       63.15       53.85      4.18 o 
   2   3  14       88.24       95.00      4.43 o 
   3   3  14        2.43        1.25      2.21 o 
   4   3  14      264.72      274.08      9.65 o 
   5   3  14        0.00        1.17      4.44 o 
   6   3  14       18.89       10.40      5.69 o 
   7   3  14        9.19        8.97      6.17 o 
   8   3  14       55.03       50.12     12.74 o 
  -8   4  14        5.23       14.63      9.93 o 
  -7   4  14        8.02       16.72      9.40 o 
  -6   4  14        0.39        1.73      4.10 o 
  -5   4  14       11.43        8.82      3.78 o 
  -4   4  14        4.26        5.30      4.43 o 
  -3   4  14       43.74       40.92      7.31 o 
  -2   4  14       35.64       43.41      6.79 o 
  -1   4  14        0.40        1.92      2.80 o 
   0   4  14      108.55       94.49      3.87 o 
   1   4  14       89.47       87.15      4.44 o 
   2   4  14       81.31       81.32      5.49 o 
   3   4  14        6.74        4.44      2.89 o 
   4   4  14      394.63      400.72     12.29 o 
   5   4  14       35.92       29.94      6.01 o 
   6   4  14       10.78        2.46      7.36 o 
   7   4  14       91.32       85.88     13.28 o 
   8   4  14       37.65       68.18     12.00 o 
  -8   5  14       36.81       47.01     11.49 o 
  -7   5  14        6.85        3.08      7.36 o 
  -6   5  14        0.08       -2.87      4.97 o 
  -5   5  14       46.31       51.73      8.10 o 
  -4   5  14      124.73      104.12      9.78 o 
  -3   5  14       11.66        9.56      3.95 o 
  -2   5  14       77.61       64.41      6.53 o 
  -1   5  14       30.66       23.41      6.79 o 
   0   5  14       92.64       79.40      4.70 o 
   1   5  14       35.51       32.62      3.00 o 
   2   5  14       17.52       22.39      5.75 o 
   3   5  14       12.50       15.79      5.49 o 
   4   5  14       45.72       61.54     20.37 o 
   5   5  14        3.89       -3.13     11.49 o 
   6   5  14        0.18       -4.93      7.84 o 
   7   5  14        3.65       -8.95      9.91 o 
  -7   6  14        3.66        4.39     10.45 o 
  -6   6  14        0.52        0.52     13.58 o 
  -5   6  14        2.03       -0.27     10.97 o 
  -4   6  14        2.55        0.86      7.03 o 
  -3   6  14        1.79        6.44      5.22 o 
  -2   6  14      118.23      117.02     10.45 o 
  -1   6  14       28.95       35.56      6.27 o 
   0   6  14      195.38      207.18     11.94 o 
   1   6  14       77.06       64.52     10.19 o 
   2   6  14        2.58       -2.73      7.14 o 
   3   6  14       27.59       29.79     17.24 o 
   4   6  14      127.77      123.36     12.12 o 
   5   6  14       64.98       65.28     11.60 o 
   6   6  14       55.55       54.29     11.43 o 
   7   6  14        1.48       -6.27     11.49 o 
  -6   7  14        2.04       -2.09      7.76 o 
  -5   7  14        1.22       -0.49      8.62 o 
  -4   7  14        0.14        1.40      5.97 o 
  -3   7  14        0.15       -3.13      4.80 o 
  -2   7  14       29.37       36.57      7.84 o 
  -1   7  14        9.91       14.29      6.26 o 
   0   7  14       46.06       44.13      9.40 o 
   1   7  14       13.18       13.10      7.88 o 
   2   7  14        6.58       -6.52      6.79 o 
   3   7  14        5.48        4.60      6.95 o 
   4   7  14        2.21       12.85      8.67 o 
   5   7  14        1.57        1.15      9.41 o 
   6   7  14        4.04       -9.21      9.21 o 
  -5   8  14        0.31       -3.13     13.58 o 
  -4   8  14       20.88       16.72      9.40 o 
  -3   8  14        9.70       12.01      9.93 o 
  -2   8  14        0.05        0.61      6.79 o 
  -1   8  14      196.07      242.46     27.69 o 
   0   8  14       32.51       38.57     24.55 o 
   1   8  14       44.25       62.28     11.23 o 
   2   8  14       34.91       32.50      9.15 o 
   3   8  14        0.31        3.49      8.67 o 
   4   8  14       61.29       58.73     18.02 o 
  -2   9  14       31.45       22.91     13.65 o 
  -1   9  14       20.71        6.96     10.19 o 
   0   9  14       80.03       84.26     13.67 o 
   1   9  14        0.61        5.22     10.45 o 
   2   9  14        4.79       13.66     11.49 o 
  -9   1  15        8.65        7.31      8.88 o 
  -8   1  15        0.36       -8.88      8.88 o 
  -7   1  15       49.60       63.73      7.31 o 
  -6   1  15        0.03       -4.18      4.18 o 
  -5   1  15       82.38       88.28      6.27 o 
  -4   1  15       93.81       90.96      5.49 o 
  -3   1  15       85.43       79.15      6.39 o 
  -2   1  15        0.67        6.67      4.61 o 
  -1   1  15      590.23      616.71     17.40 o 
   0   1  15      176.40      151.44      7.84 o 
   1   1  15       80.41       80.48      3.35 o 
   2   1  15       50.27       45.26      2.59 o 
   3   1  15        1.79       -0.78      1.85 o 
   4   1  15       80.14       82.65      3.64 o 
   5   1  15       70.30       72.29      5.49 o 
   6   1  15      212.65      226.38     26.12 o 
   7   1  15      122.51      126.16     11.28 o 
   8   1  15        3.48        3.55      7.82 o 
  -8   2  15       24.97       19.33      9.40 o 
  -7   2  15        0.41       -1.57      6.27 o 
  -6   2  15       15.71       16.72      5.22 o 
  -5   2  15       25.13       19.33      4.76 o 
  -4   2  15       11.71        9.39      2.93 o 
  -3   2  15      187.46      199.46      8.67 o 
  -2   2  15      115.95      112.52      5.27 o 
  -1   2  15      390.36      410.52     13.06 o 
   0   2  15      173.49      149.42      5.30 o 
   1   2  15       22.54       19.68      2.22 o 
   2   2  15       62.77       63.42      3.00 o 
   3   2  15        7.00        8.28      2.28 o 
   4   2  15       25.58       23.93      3.26 o 
   5   2  15       23.89       19.40      5.22 o 
   6   2  15      157.18      162.54     12.01 o 
   7   2  15       55.27       46.30      8.06 o 
   8   2  15        5.40       10.57      7.99 o 
  -8   3  15        1.75        3.66      6.79 o 
  -7   3  15        4.15       10.45      7.31 o 
  -6   3  15       63.39       70.00      9.40 o 
  -5   3  15       19.23       24.95      5.14 o 
  -4   3  15      239.84      239.03     13.82 o 
  -3   3  15       97.21       90.97     13.58 o 
  -2   3  15        6.92        3.40      2.59 o 
  -1   3  15      382.05      399.92     13.41 o 
   0   3  15       17.10        8.26      2.52 o 
   1   3  15       27.44       22.48      2.13 o 
   2   3  15        0.16        1.04      2.22 o 
   3   3  15        0.07       -2.09      2.75 o 
   4   3  15        1.67       -2.93      2.93 o 
   5   3  15      720.79      799.64     27.89 o 
   6   3  15       38.10       42.99      6.88 o 
   7   3  15        7.14        8.16      6.72 o 
   8   3  15        1.06        8.54      8.30 o 
  -8   4  15       16.13       27.16     10.97 o 
  -7   4  15        3.61       15.67      8.88 o 
  -6   4  15        0.05       -4.70      4.70 o 
  -5   4  15        1.72        1.32      4.70 o 
  -4   4  15       10.82       11.02      9.40 o 
  -3   4  15      195.24      195.99      9.66 o 
  -2   4  15      855.95      871.99     50.67 o 
  -1   4  15        0.20        6.97      7.31 o 
   0   4  15       48.03       37.12      3.32 o 
   1   4  15        0.13        0.91      2.13 o 
   2   4  15       41.07       52.09      4.39 o 
   3   4  15      108.94       97.90      6.54 o 
   4   4  15      125.23      122.04      8.46 o 
   5   4  15       36.61       35.79      6.20 o 
   6   4  15       50.08       49.21      7.84 o 
   7   4  15        0.43        7.84     10.24 o 
  -7   5  15        4.63        4.53      7.59 o 
  -6   5  15        4.63        4.69      6.53 o 
  -5   5  15       38.82       26.33      6.20 o 
  -4   5  15       28.25       23.20      6.79 o 
  -3   5  15        9.36       13.54      4.43 o 
  -2   5  15      115.69      104.25      6.26 o 
  -1   5  15       19.89       17.52      3.35 o 
   0   5  15      169.12      170.57      8.17 o 
   1   5  15      277.29      260.48     38.13 o 
   2   5  15       13.27        7.55      4.79 o 
   3   5  15       58.11       54.58      6.25 o 
   4   5  15       61.55       59.53     12.01 o 
   5   5  15       25.14       26.87     10.03 o 
   6   5  15       32.20       16.94     10.85 o 
   7   5  15       12.54        0.63     11.50 o 
  -6   6  15       21.73       23.50      7.43 o 
  -5   6  15        0.24        1.76      5.38 o 
  -4   6  15        0.05       -5.80     14.63 o 
  -3   6  15      132.40      119.60      9.95 o 
  -2   6  15       27.17       19.33      7.31 o 
  -1   6  15        4.16        9.25      5.03 o 
   0   6  15       50.28       56.39      6.49 o 
   1   6  15       40.27       58.96      9.93 o 
   2   6  15        0.04       -6.99      6.99 o 
   3   6  15        1.38        0.39      7.20 o 
   4   6  15        2.49       13.93      8.26 o 
   5   6  15        4.65        0.17      8.16 o 
   6   6  15        1.42       -2.67     10.26 o 
  -5   7  15        0.28        3.66      7.39 o 
  -4   7  15        0.03       11.33      6.76 o 
  -3   7  15       63.90       52.76      9.93 o 
  -2   7  15       11.99       30.30      7.84 o 
  -1   7  15       35.95       38.12      7.01 o 
   0   7  15       37.48       49.58      9.40 o 
   1   7  15       33.50       52.10     16.46 o 
   2   7  15       20.28       13.39      8.93 o 
   3   7  15       40.10       26.66     10.64 o 
   4   7  15        1.46       20.42      8.40 o 
   5   7  15        0.04       19.62      9.74 o 
  -4   8  15       35.45       40.75     12.54 o 
  -3   8  15        1.88       -0.52      6.79 o 
  -2   8  15        3.67        8.99      9.21 o 
  -1   8  15       23.40       21.26      9.66 o 
   0   8  15        2.84       -3.26      7.94 o 
   1   8  15       11.99       23.44      9.33 o 
   2   8  15       65.44       79.83     12.16 o 
   3   8  15       48.77       60.11     19.59 o 
  -5   0  16       12.83       15.67      9.40 o 
  -4   0  16      125.75      107.09      9.93 o 
  -3   0  16       27.25       19.85      7.84 o 
  -2   0  16      135.32      127.46     10.97 o 
  -1   0  16        4.14        5.22      4.70 o 
   0   0  16      497.38      541.72     21.42 o 
   1   0  16        3.41        4.18      2.09 o 
   2   0  16      931.67      974.25     33.43 o 
   3   0  16      112.61      118.06      6.27 o 
   4   0  16      109.46       93.51      6.79 o 
   5   0  16        3.35        7.84      4.18 o 
   6   0  16       54.19       45.45      8.88 o 
   7   0  16        0.36        0.00     10.45 o 
   8   0  16      153.89      142.09     17.24 o 
  -8   1  16        5.26        5.75      8.88 o 
  -7   1  16       20.40       19.85     14.10 o 
  -6   1  16       75.79       74.70      8.36 o 
  -5   1  16       70.55       55.64     14.63 o 
  -4   1  16       39.19       31.49      8.88 o 
  -3   1  16      145.57      129.29      8.10 o 
  -2   1  16      219.16      213.59      9.52 o 
  -1   1  16      319.29      376.12     11.80 o 
   0   1  16       63.38       64.88      3.40 o 
   1   1  16      238.19      240.74      7.23 o 
   2   1  16        0.09       -0.99      1.83 o 
   3   1  16       20.95       19.14      3.26 o 
   4   1  16       15.49       16.13      3.26 o 
   5   1  16       37.33       32.63      4.90 o 
   6   1  16       76.66       73.73      6.99 o 
   7   1  16       25.61       25.05      6.77 o 
   8   1  16        6.66        4.63     13.06 o 
  -8   2  16       45.91       36.04      8.36 o 
  -7   2  16       67.12       64.78      8.88 o 
  -6   2  16        0.40       -2.61      4.70 o 
  -5   2  16        0.82        0.00      2.48 o 
  -4   2  16       37.45       27.40      4.96 o 
  -3   2  16       41.73       38.02      3.26 o 
  -2   2  16       30.36       33.23      3.51 o 
  -1   2  16        1.49        4.53      1.96 o 
   0   2  16      152.04      150.74      7.89 o 
   1   2  16      669.18      737.13     17.31 o 
   2   2  16       10.73       10.26      3.66 o 
   3   2  16       63.88       63.74      8.62 o 
   4   2  16        1.40        2.15      4.03 o 
   5   2  16        0.11        0.47      5.22 o 
   6   2  16       28.44       32.42      9.14 o 
   7   2  16       16.62       12.52     14.89 o 
   8   2  16        0.73        5.61      8.78 o 
  -8   3  16        0.30       -4.18      9.40 o 
  -7   3  16        8.69       10.97      7.84 o 
  -6   3  16        0.20        0.52      3.88 o 
  -5   3  16        7.00       16.35      5.75 o 
  -4   3  16        8.42        2.83      4.44 o 
  -3   3  16       61.80       45.31      4.79 o 
  -2   3  16      168.35      156.22      7.52 o 
  -1   3  16      104.22      113.13     11.49 o 
   0   3  16      448.74      451.61     14.31 o 
   1   3  16        0.03        0.10      1.74 o 
   2   3  16       39.19       38.45      8.10 o 
   3   3  16        2.29        3.83      4.21 o 
   4   3  16       46.34       57.03     17.50 o 
   5   3  16       46.14       37.92     12.01 o 
   6   3  16       65.60       56.50      8.41 o 
   7   3  16        4.05        2.81      6.47 o 
  -7   4  16       18.21       14.21      8.60 o 
  -6   4  16       21.09       45.28      9.08 o 
  -5   4  16        0.71       -5.38      5.38 o 
  -4   4  16       60.64       58.42      7.31 o 
  -3   4  16       25.00       12.99      4.57 o 
  -2   4  16      196.71      203.50      9.76 o 
  -1   4  16      262.48      250.49     10.03 o 
   0   4  16        0.83        0.93      3.45 o 
   1   4  16       12.35       12.16      4.40 o 
   2   4  16        9.57        5.22      6.53 o 
   3   4  16      212.52      225.25     11.86 o 
   4   4  16        1.83        3.69      7.31 o 
   5   4  16      171.73      177.15     12.70 o 
   6   4  16        7.22        3.94      6.49 o 
   7   4  16        2.72      -10.79     10.79 o 
  -6   5  16       30.00       17.58      7.04 o 
  -5   5  16        5.53       10.85      5.75 o 
  -4   5  16        1.96       -8.36      9.40 o 
  -3   5  16       81.57       83.98     12.80 o 
  -2   5  16       46.38       58.62      7.26 o 
  -1   5  16       79.73       76.51     12.80 o 
   0   5  16        5.91       -0.22      6.27 o 
   1   5  16       23.81       21.16      7.57 o 
   2   5  16        3.05       -1.23      7.31 o 
   3   5  16       97.43      118.19     11.42 o 
   4   5  16      133.33      142.33     21.68 o 
   5   5  16       35.90       36.40      9.41 o 
   6   5  16       11.73       15.31     11.55 o 
  -6   6  16        5.94        6.44      7.99 o 
  -5   6  16       36.90       32.79      7.14 o 
  -4   6  16       15.97       22.06      6.56 o 
  -3   6  16       12.88       15.28      7.05 o 
  -2   6  16       21.82       23.51      8.36 o 
  -1   6  16       80.33       82.32     11.75 o 
   0   6  16      177.01      174.93     15.85 o 
   1   6  16       25.67       35.41      7.63 o 
   2   6  16        0.74       -0.04      6.77 o 
   3   6  16        1.25        7.27      7.14 o 
   4   6  16       98.33       69.11     12.64 o 
   5   6  16        5.07       14.65     17.24 o 
  -4   7  16       11.90       12.05      5.60 o 
  -3   7  16        0.04        3.13      8.36 o 
  -2   7  16        1.40       -2.09      8.36 o 
  -1   7  16        8.88        5.47      5.89 o 
   0   7  16        9.61       15.86     14.37 o 
   1   7  16       11.20       17.26      8.88 o 
   2   7  16       96.21      110.96     13.53 o 
   3   7  16       13.72       17.00     13.06 o 
   4   7  16      104.71      104.35     14.87 o 
  -2   8  16        5.43        4.09      8.28 o 
  -1   8  16        4.51        9.14     10.71 o 
   0   8  16        0.00       -2.84     10.41 o 
   1   8  16        0.14       14.62     10.97 o 
   2   8  16       55.42       70.30     13.67 o 
  -7   1  17       37.54       62.16     17.24 o 
  -6   1  17       73.72      110.77     18.81 o 
  -5   1  17       39.10       47.20      6.79 o 
  -4   1  17        1.02        4.99      9.93 o 
  -3   1  17      404.56      425.86     16.41 o 
  -2   1  17      379.98      370.68     15.54 o 
  -1   1  17       35.01       30.31      4.24 o 
   0   1  17       65.29       56.94      2.88 o 
   1   1  17        0.40        5.87      1.96 o 
   2   1  17      457.12      493.36     13.93 o 
   3   1  17       94.82       97.33      5.35 o 
   4   1  17        0.13       -0.31      2.75 o 
   5   1  17      182.85      204.08      9.66 o 
   6   1  17       19.04       29.14      7.12 o 
   7   1  17       19.72       15.15     12.80 o 
  -7   2  17        0.61       -9.93     13.06 o 
  -6   2  17        5.90        7.05      6.27 o 
  -5   2  17        4.14       10.16      8.10 o 
  -4   2  17        0.01       -1.87      4.44 o 
  -3   2  17        9.28       15.56      4.18 o 
  -2   2  17       75.81       70.00      3.50 o 
  -1   2  17        0.26        0.07      1.57 o 
   0   2  17      187.59      169.14      6.16 o 
   1   2  17       65.47       67.73      5.22 o 
   2   2  17      109.12      103.73      5.17 o 
   3   2  17       20.26       24.59      3.69 o 
   4   2  17       35.04       36.86      6.01 o 
   5   2  17        0.09       -3.13      5.22 o 
   6   2  17       10.76        5.75      9.40 o 
   7   2  17       27.72       15.56      7.25 o 
  -7   3  17       12.30        8.99      6.92 o 
  -6   3  17        7.94        2.16      6.27 o 
  -5   3  17        6.64        9.22      7.57 o 
  -4   3  17       97.40       79.04     10.97 o 
  -3   3  17       57.61       59.63      6.79 o 
  -2   3  17       95.03       82.69     12.28 o 
  -1   3  17      234.94      234.38     18.02 o 
   0   3  17        1.79        5.50      3.35 o 
   1   3  17      165.24      194.26     10.35 o 
   2   3  17       20.97       19.15      4.16 o 
   3   3  17       23.10       40.80      6.85 o 
   4   3  17       17.28       22.28      8.10 o 
   5   3  17       11.42        7.17      6.37 o 
   6   3  17        1.60        4.63      6.49 o 
   7   3  17        0.10        6.49      7.90 o 
  -6   4  17       15.16       20.63      5.50 o 
  -5   4  17       25.88       37.64      8.62 o 
  -4   4  17       68.51       79.28      7.17 o 
  -3   4  17       39.73       43.04      5.42 o 
  -2   4  17        0.59       -1.00      2.51 o 
  -1   4  17       64.11       56.97      8.36 o 
   0   4  17       94.55       92.64     10.97 o 
   1   4  17       44.80       35.41      5.18 o 
   2   4  17        4.55        5.75      3.82 o 
   3   4  17       93.24       87.39      7.57 o 
   4   4  17        8.35        0.82      6.01 o 
   5   4  17        2.01        5.44      6.47 o 
   6   4  17        3.80       -4.17      8.63 o 
  -6   5  17       25.06       37.82      8.13 o 
  -5   5  17        8.38       12.45      6.17 o 
  -4   5  17        0.31       -0.11      4.79 o 
  -3   5  17      126.53      134.65     10.45 o 
  -2   5  17       17.08        6.83      4.90 o 
  -1   5  17      145.68      124.94     10.18 o 
   0   5  17        2.81        7.22      4.62 o 
   1   5  17      429.09      485.47     28.47 o 
   2   5  17      161.11      140.10     12.80 o 
   3   5  17        2.90       10.86      7.84 o 
   4   5  17       17.37        6.64      7.65 o 
   5   5  17        1.05        9.58      8.26 o 
  -5   6  17       13.69       18.28      6.76 o 
  -4   6  17        4.85        3.13      5.09 o 
  -3   6  17       23.81       32.84      7.10 o 
  -2   6  17       12.04       22.18      6.49 o 
  -1   6  17       10.54        5.92      5.61 o 
   0   6  17        1.76        2.67      7.65 o 
   1   6  17       68.83       66.99     10.43 o 
   2   6  17       59.61       60.17     11.86 o 
   3   6  17        0.02        3.43      8.28 o 
   4   6  17       69.70       93.91     17.76 o 
  -3   7  17       75.64       62.16     11.49 o 
  -2   7  17      113.97      100.95     11.22 o 
  -1   7  17       66.37       74.43      9.60 o 
   0   7  17        6.08       10.65      7.34 o 
   1   7  17        6.81        4.59      8.16 o 
   2   7  17       76.12       66.19     11.97 o 
   3   7  17        4.99       12.46      9.66 o 
  -6   0  18       85.14       82.54     20.90 o 
  -5   0  18      131.03      125.90     14.10 o 
  -4   0  18       46.90       49.10     10.97 o 
  -3   0  18        7.87        2.61      8.36 o 
  -2   0  18       29.22       46.49     10.97 o 
  -1   0  18      202.13      186.49     13.06 o 
   0   0  18       83.34       65.30      7.84 o 
   1   0  18      104.88      108.66      4.70 o 
   2   0  18      337.49      360.45     22.99 o 
   3   0  18      405.67      457.61     21.94 o 
   4   0  18      394.80      457.09     19.33 o 
   5   0  18      192.22      219.40     14.63 o 
   6   0  18        3.48        5.75      7.84 o 
   7   0  18       95.62      103.43     13.58 o 
  -6   1  18       34.63       42.81      9.07 o 
  -5   1  18       26.90       19.50      8.10 o 
  -4   1  18        5.40        4.48      6.76 o 
  -3   1  18        2.46        2.25      5.77 o 
  -2   1  18       51.47       56.06      6.38 o 
  -1   1  18        8.59       11.42      4.44 o 
   0   1  18        9.03       15.37      4.25 o 
   1   1  18        4.07        7.47      2.75 o 
   2   1  18       34.97       35.45      7.05 o 
   3   1  18        0.01        0.78      3.40 o 
   4   1  18       37.03       36.32      4.70 o 
   5   1  18        0.38       -3.86      4.18 o 
   6   1  18       23.58       24.52      6.79 o 
  -7   2  18        0.84       -3.13     21.42 o 
  -6   2  18        3.46        2.21      9.37 o 
  -5   2  18       10.95       16.42     27.95 o 
  -4   2  18        9.06       20.67      8.36 o 
  -3   2  18        4.95        8.77      6.32 o 
  -2   2  18        0.52       -2.21      4.43 o 
  -1   2  18       39.88       47.57      7.57 o 
   0   2  18       34.47       36.22     13.58 o 
   1   2  18        3.82        2.11      4.74 o 
   2   2  18      264.17      279.82     12.52 o 
   3   2  18       31.84       27.05      4.18 o 
   4   2  18       28.42       26.72      4.39 o 
   5   2  18       23.57       23.72      5.50 o 
   6   2  18       18.98       10.16      6.46 o 
  -6   3  18        0.03      -12.04     12.04 o 
  -5   3  18      209.22      241.41     23.51 o 
  -4   3  18        7.88       11.81     12.54 o 
  -3   3  18       11.34        2.16      4.18 o 
  -2   3  18       38.93       40.93      4.53 o 
  -1   3  18       40.27       46.68      6.25 o 
   0   3  18      200.09      196.48      9.39 o 
   1   3  18       14.81       14.76     16.46 o 
   2   3  18       65.23       63.94      4.61 o 
   3   3  18       10.71        9.40      2.96 o 
   4   3  18        5.22        8.28      5.82 o 
   5   3  18      170.83      177.83     11.42 o 
   6   3  18        0.00        1.11      6.72 o 
  -6   4  18        0.65        1.67      9.40 o 
  -5   4  18        0.06        5.00      4.79 o 
  -4   4  18       21.97       27.44     12.80 o 
  -3   4  18       47.57       29.50     16.98 o 
  -2   4  18       13.05       11.02      6.53 o 
  -1   4  18       39.48       45.29      5.22 o 
   0   4  18        5.88        1.70      4.46 o 
   1   4  18      185.07      206.93     12.82 o 
   2   4  18       49.25       52.34     11.49 o 
   3   4  18       34.85       33.78     10.45 o 
   4   4  18      260.87      280.71     27.95 o 
   5   4  18        6.52        6.10      9.54 o 
  -5   5  18        0.01        2.79      6.54 o 
  -4   5  18        0.09        1.06      6.38 o 
  -3   5  18       20.65       21.46      6.16 o 
  -2   5  18        3.09        8.50      6.12 o 
  -1   5  18        8.82        1.88      6.09 o 
   0   5  18        0.09       -1.15      7.05 o 
   1   5  18       71.71       67.30      9.95 o 
   2   5  18        3.20        0.90      9.81 o 
   3   5  18       17.52       40.35     14.37 o 
   4   5  18       16.84       12.96      9.27 o 
   5   5  18       70.43       87.76     19.85 o 
  -4   6  18       76.65       68.19      9.27 o 
  -3   6  18        3.14        5.43      5.89 o 
  -2   6  18       79.85      110.48     13.04 o 
  -1   6  18        4.57       -3.75      5.44 o 
   0   6  18       22.78       22.11     12.01 o 
   1   6  18       12.95        7.63      7.32 o 
   2   6  18        2.80        2.59      7.51 o 
   3   6  18       53.98       67.40     12.92 o 
  -2   7  18        4.99       -2.61      7.84 o 
  -1   7  18       17.22       20.58      8.69 o 
   0   7  18       34.28       52.59     11.21 o 
   1   7  18       13.46       25.90     12.28 o 
  -6   1  19       11.16       21.74     17.50 o 
  -5   1  19        0.06       -7.66      7.66 o 
  -4   1  19       11.52       11.16     15.15 o 
  -3   1  19      132.93      127.45     11.60 o 
  -2   1  19       88.16       95.54      8.12 o 
  -1   1  19       14.87       17.18      4.98 o 
   0   1  19       44.63       39.91     20.11 o 
   1   1  19        0.61        4.82      2.41 o 
   2   1  19       95.95       95.22      7.05 o 
   3   1  19       30.58       33.45      4.24 o 
   4   1  19      296.14      319.71     14.55 o 
   5   1  19       18.74       19.08      4.98 o 
   6   1  19        5.64        3.30      7.65 o 
  -6   2  19        0.84       14.73      9.41 o 
  -5   2  19      110.63      101.16     13.43 o 
  -4   2  19       69.76       83.86     11.47 o 
  -3   2  19        0.87        6.16      7.31 o 
  -2   2  19        0.17       -1.89      4.76 o 
  -1   2  19      109.82      122.88      9.66 o 
   0   2  19        2.66        1.36      8.36 o 
   1   2  19        0.55       -1.47      5.44 o 
   2   2  19       43.66       39.48      5.32 o 
   3   2  19       11.64       18.68      5.26 o 
   4   2  19        0.41        5.00      5.75 o 
   5   2  19       43.04       41.00      7.31 o 
  -5   3  19       85.79       89.98     11.29 o 
  -4   3  19       27.16       18.16      7.73 o 
  -3   3  19       34.02       48.50      6.96 o 
  -2   3  19        1.94        0.44      4.98 o 
  -1   3  19       10.58        9.78      6.27 o 
   0   3  19      149.72      146.61     11.88 o 
   1   3  19        3.87        3.54      6.27 o 
   2   3  19        2.58        3.20      6.01 o 
   3   3  19       36.49       34.46      5.17 o 
   4   3  19      182.42      200.52     10.78 o 
   5   3  19        2.44        1.99      5.77 o 
  -5   4  19       58.95       60.34     19.33 o 
  -4   4  19        2.65        0.47      7.12 o 
  -3   4  19       80.70       85.53      8.64 o 
  -2   4  19        4.63        2.95      3.91 o 
  -1   4  19       27.11       26.09     10.97 o 
   0   4  19        1.70        1.66     12.28 o 
   1   4  19       40.40       47.79     15.67 o 
   2   4  19       24.33       33.62     16.19 o 
   3   4  19        9.50       -1.18      4.25 o 
   4   4  19        5.62        1.25     11.39 o 
  -4   5  19        0.02        1.22      5.61 o 
  -3   5  19        0.60       -1.04      7.84 o 
  -2   5  19        0.28       -5.44     13.06 o 
  -1   5  19       10.19        7.20     10.45 o 
   0   5  19        3.69       -5.75     17.76 o 
   1   5  19       55.48       49.57     12.01 o 
   2   5  19       65.95       58.58     10.43 o 
   3   5  19      163.22      155.84     18.37 o 
  -2   6  19       51.76       56.02      9.60 o 
  -1   6  19        0.98        7.52      7.26 o 
   0   6  19        1.62        1.46      7.57 o 
   1   6  19        3.18        3.09     19.07 o 
   2   6  19       71.64      100.82     18.81 o 
  -5   0  20        0.11      -14.63     14.63 o 
  -4   0  20       40.34       35.52     11.49 o 
  -3   0  20       24.73       38.13      9.93 o 
  -2   0  20       54.20       49.10      8.88 o 
  -1   0  20      130.35      118.58     10.45 o 
   0   0  20       23.48       21.94      8.88 o 
   1   0  20        2.29        7.84      6.79 o 
   2   0  20       15.93        9.93      8.36 o 
   3   0  20      113.23      122.24      8.88 o 
   4   0  20       33.36       31.34      6.79 o 
   5   0  20        1.40       -2.09      7.31 o 
  -5   1  20        2.19       -3.42      8.12 o 
  -4   1  20        8.87       -2.49      8.63 o 
  -3   1  20       91.29      128.24     13.52 o 
  -2   1  20        4.72        2.04      5.44 o 
  -1   1  20      128.77      151.24     10.03 o 
   0   1  20       18.32       15.55      5.72 o 
   1   1  20       30.97       33.78      6.86 o 
   2   1  20       75.24       69.08      9.93 o 
   3   1  20        0.83       -2.52      3.12 o 
   4   1  20       11.56       10.75      5.01 o 
   5   1  20        0.86        1.89      6.27 o 
  -5   2  20       31.36       46.79     12.92 o 
  -4   2  20        3.23        6.97     12.01 o 
  -3   2  20      204.90      236.67     21.68 o 
  -2   2  20       31.99       40.50      9.66 o 
  -1   2  20        4.31       13.47      5.35 o 
   0   2  20       37.56       45.94      7.52 o 
   1   2  20        5.07        5.15      3.93 o 
   2   2  20       31.84       25.27      4.85 o 
   3   2  20       45.73       48.62      7.17 o 
   4   2  20       39.05       32.12      6.02 o 
   5   2  20       15.89       19.71     10.71 o 
  -4   3  20       66.22       54.04     11.29 o 
  -3   3  20      119.78      126.38     13.04 o 
  -2   3  20        0.70       -4.70      5.03 o 
  -1   3  20       25.29       18.84     18.28 o 
   0   3  20        5.45        9.32      9.04 o 
   1   3  20       32.75       32.47      6.53 o 
   2   3  20        0.75       -2.88      9.93 o 
   3   3  20        5.83        0.15      7.34 o 
   4   3  20       27.89       24.37     14.89 o 
  -4   4  20       31.24       12.74     12.34 o 
  -3   4  20        1.81        8.04      9.56 o 
  -2   4  20        8.14        9.48      7.14 o 
  -1   4  20        9.97        4.53      5.18 o 
   0   4  20        0.73        1.69      4.35 o 
   1   4  20       64.57       61.78      7.70 o 
   2   4  20        3.84        7.98     10.71 o 
   3   4  20       47.51       45.53      7.99 o 
  -2   5  20        0.22       -2.60      7.57 o 
  -1   5  20        0.46        8.04      6.32 o 
   0   5  20       26.00       29.61      8.50 o 
   1   5  20        1.41       -9.77     11.75 o 
   2   5  20        8.37        8.83      6.79 o 
  -4   1  21       15.79       18.10     11.66 o 
  -3   1  21       15.25        4.77      7.05 o 
  -2   1  21        1.04       -1.53      6.53 o 
  -1   1  21       16.09       17.02      6.25 o 
   0   1  21        0.86        3.61      6.27 o 
   1   1  21       37.44       31.85      6.46 o 
   2   1  21        9.46       13.18      9.66 o 
   3   1  21       47.12       38.94     17.24 o 
   4   1  21        0.27       12.65      8.62 o 
  -4   2  21       35.77       80.74     15.56 o 
  -3   2  21       21.57       27.89      7.31 o 
  -2   2  21        0.81        4.64      6.15 o 
  -1   2  21       48.66       61.13      9.08 o 
   0   2  21        0.67        2.64      6.47 o 
   1   2  21       47.32       62.44     10.42 o 
   2   2  21       29.08       30.07      8.66 o 
   3   2  21        0.06       -2.42      5.56 o 
  -3   3  21        8.92       34.58     14.31 o 
  -2   3  21        9.94       -4.40      6.46 o 
  -1   3  21       26.16       26.97     10.52 o 
   0   3  21        6.69       20.84     12.64 o 
   1   3  21        1.25        4.19      8.84 o 
   2   3  21       32.29       24.87      8.88 o 
   3   3  21       44.39       39.42      8.42 o 
  -2   4  21       22.69       31.06     11.43 o 
  -1   4  21        4.68        4.32     12.42 o 
   0   4  21        0.04       -0.47     11.11 o 
   1   4  21       21.48       14.13      5.91 o 
  -3   0  22      206.71      183.36     29.25 o 
  -2   0  22       15.21        6.27      7.84 o 
  -1   0  22       79.61       91.94     12.54 o 
   0   0  22        5.80       15.15      9.40 o 
   1   0  22       76.30      100.30     13.58 o 
   2   0  22       51.30       22.46     12.01 o 
  -2   1  22       15.47       11.22      6.56 o 
  -1   1  22       41.51       30.82      7.79 o 
   0   1  22       31.41       32.88      8.53 o 
   1   1  22       29.26       31.00      8.30 o 
   2   1  22        1.62        9.65      7.99 o 
  -2   2  22      113.47      120.26     13.52 o 
  -1   2  22        0.32        4.65      6.79 o 
   0   2  22        8.52        7.62     10.07 o 
   1   2  22        6.53        8.76      7.90 o 
                                                 
